# Supplementary material for: Increased levels of extracellular matrix proteins associated with extracellular vesicles from brains of aged mice
Source: Aging Cell. 2024 Oct 8;24(1):e14359. doi: 10.1111/acel.14359 (PMC11709096; doi:10.1111/acel.14359)
Supplement: Supplementary file 2 — Table S1. [file ACEL-24-e14359-s002.xlsx]

## Sheet: Sheet2
											Quantitative Values
				4 mo female			4 mo male			12 mo female			12 mo male			22 mo female			22 mo male
RepID	Accession Number	Molecular Weight	191	192	193	184	185	186	205	206	207	198	199	200	219	220	221	212	213	214
U5S1_MOUSE	O08810	109 kDa	9.842	9.1199	10.868	9.6953	8.4111	2.7743	0	0	0.89949	1.9381	0.99949	5.7007	6.2569	8.4314	1.2638	6.5568	5.2117	9.694
1433B_MOUSE	Q9CQV8	28 kDa	19.684	20.064	18.772	16.159	16.822	14.796	19.556	18.901	16.191	21.319	30.984	15.202	27.113	22.132	22.749	22.949	16.938	16.964
D6REF3_MOUSE	D6REF3	15 kDa	3.9368	4.5599	0	4.0397	5.6074	3.699	7.2047	0	0	3.8762	3.9979	0	6.2569	3.1618	5.0553	6.5568	0	0
1433F_MOUSE	P68510	28 kDa	9.842	10.944	8.8918	6.4635	10.28	9.2475	12.351	10.801	8.9949	9.6906	9.9949	5.7007	14.599	9.4853	12.638	12.021	0	7.2705
1433T_MOUSE	P68254	28 kDa	23.621	17.328	17.784	10.503	18.691	16.646	19.556	21.601	17.99	20.35	18.99	13.302	25.028	15.809	21.485	21.856	18.241	19.388
1433Z_MOUSE	P63101	28 kDa	34.447	32.831	35.567	18.583	36.448	34.216	53.521	31.502	42.276	32.948	24.987	32.304	46.927	27.402	45.498	43.712	19.544	32.717
SEP15_MOUSE	Q9ERR7	18 kDa	0.9842	1.824	0.98798	0.80794	0	0.92475	0	0.90005	2.6985	0.96906	0.99949	0	0	2.1079	2.5276	1.0928	1.3029	0
Q91VJ9_MOUSE	Q91VJ9	32 kDa	15.747	10.944	11.856	12.927	11.215	15.721	11.322	11.701	17.09	11.629	13.993	13.302	12.514	11.593	13.902	16.392	16.938	14.541
PLCD_MOUSE	Q8K4X7	44 kDa	4.921	2.736	3.9519	7.2715	2.8037	7.398	7.2047	4.5003	7.1959	4.8453	2.9985	6.6509	3.1285	5.2696	6.3191	3.2784	3.9088	4.847
PLCC_MOUSE	Q9D517	43 kDa	9.842	4.5599	8.8918	12.119	7.4765	11.097	9.2632	8.1005	13.492	13.567	10.994	10.451	8.3425	5.2696	10.111	12.021	13.029	7.2705
PLCB1_MOUSE	Q9Z1B3	138 kDa	0.9842	0	0	1.6159	1.8691	1.8495	2.0585	0.90005	0.89949	0.96906	1.999	0	1.0428	0	1.2638	1.0928	0	1.2117
PLCH2_MOUSE	A2AP18	164 kDa	0.9842	0.91199	0	2.4238	0.93456	0.92475	1.0292	0	0.89949	0	2.9985	0.95012	1.0428	0	0	1.0928	0	2.4235
CN37_MOUSE	P16330	47 kDa	105.31	96.671	91.882	125.23	110.28	103.57	101.9	105.31	116.93	81.401	120.94	93.112	87.597	108.55	92.259	75.404	91.205	101.79
PRS6A_MOUSE	O88685	50 kDa	1.9684	2.736	0.98798	0.80794	4.6728	1.8495	0	3.6002	1.799	0	0	0	3.1285	3.1618	1.2638	4.3712	2.6059	1.2117
PRS6B_MOUSE	P54775 (+1)	47 kDa	1.9684	4.5599	1.976	4.0397	3.7382	0.92475	3.0877	11.701	0.89949	3.8762	3.9979	4.7506	3.1285	2.1079	0	5.464	3.9088	2.4235
PRS7_MOUSE	P46471	49 kDa	3.9368	2.736	1.976	1.6159	2.8037	2.7743	1.0292	2.7002	2.6985	1.9381	1.999	0.95012	4.1713	1.0539	2.5276	3.2784	5.2117	2.4235
Q8K1K2_MOUSE	Q8K1K2	39 kDa	2.9526	3.6479	3.9519	4.8477	6.5419	2.7743	5.1462	7.2004	1.799	3.8762	5.9969	2.8504	7.2997	8.4314	2.5276	5.464	7.8176	3.6352
PSMD1_MOUSE	Q3TXS7	106 kDa	12.795	12.768	8.8918	12.927	9.3456	5.5485	3.0877	4.5003	12.593	8.7215	8.9954	3.8005	16.685	10.539	3.7915	10.928	7.8176	10.906
PSD11_MOUSE	Q8BG32	47 kDa	1.9684	1.824	0	4.8477	2.8037	1.8495	2.0585	1.8001	3.598	0.96906	0.99949	0.95012	3.1285	3.1618	3.7915	4.3712	6.5147	3.6352
PSD12_MOUSE	Q9D8W5	53 kDa	1.9684	1.824	2.9639	4.0397	3.7382	1.8495	2.0585	1.8001	4.4974	1.9381	2.9985	1.9002	5.2141	5.2696	2.5276	5.464	2.6059	4.847
PSD13_MOUSE	Q9WVJ2	43 kDa	3.9368	5.4719	1.976	3.2318	5.6074	2.7743	0	6.3004	5.3969	4.8453	2.9985	5.7007	3.1285	3.1618	3.7915	5.464	9.1205	7.2705
PSMD2_MOUSE	Q8VDM4	100 kDa	28.542	25.536	21.736	21.814	21.495	21.269	10.292	15.301	34.181	20.35	18.99	17.102	28.156	21.079	15.166	22.949	27.362	25.447
PSMD3_MOUSE	P14685	61 kDa	8.8578	3.6479	1.976	8.8874	4.6728	1.8495	4.117	4.5003	7.1959	4.8453	7.9959	3.8005	5.2141	5.2696	7.5829	6.5568	0	8.4822
PSMD6_MOUSE	Q99JI4	46 kDa	4.921	1.824	2.9639	5.6556	4.6728	4.6238	1.0292	4.5003	4.4974	4.8453	3.9979	3.8005	4.1713	4.2157	5.0553	4.3712	7.8176	7.2705
PSMD7_MOUSE	P26516	37 kDa	0.9842	0	0	4.0397	1.8691	1.8495	1.0292	2.7002	3.598	1.9381	2.9985	0	2.0856	2.1079	1.2638	2.1856	2.6059	2.4235
PSMD8_MOUSE	Q9CX56	40 kDa	0.9842	0.91199	0.98798	0.80794	1.8691	0.92475	1.0292	0.90005	1.799	0.96906	0	0.95012	1.0428	1.0539	1.2638	1.0928	0	1.2117
RT30_MOUSE	Q9D0G0	50 kDa	0.9842	1.824	1.976	0.80794	0	0.92475	0	1.8001	1.799	0.96906	0	0	2.0856	1.0539	0	1.0928	0	0
RM10_MOUSE	Q3TBW2	29 kDa	0.9842	0	0	0	0	1.8495	1.0292	1.8001	0.89949	0	0	1.9002	1.0428	1.0539	0	1.0928	0	0
RM11_MOUSE	Q9CQF0	21 kDa	0.9842	0	0	0	0	0	0	0	0	0	0	1.9002	1.0428	1.0539	0	0	0	0
RM13_MOUSE	Q9D1P0	21 kDa	0	0	0	0.80794	0	0	0	0	0	0	0	1.9002	0	0	0	0	0	1.2117
RM19_MOUSE	Q9D338	34 kDa	0.9842	0	0	0.80794	0	0.92475	1.0292	0.90005	0.89949	0	0.99949	0	2.0856	1.0539	1.2638	2.1856	1.3029	2.4235
RM24_MOUSE	Q9CQ06	25 kDa	0	0	0	0.80794	0	0	1.0292	0.90005	0	1.9381	0	1.9002	0	1.0539	0	0	0	0
RM40_MOUSE	Q9Z2Q5	24 kDa	0	0	0	0	0	0	0	0	0	0	0	0.95012	1.0428	2.1079	0	0	1.3029	1.2117
RM41_MOUSE	Q9CQN7	15 kDa	2.9526	4.5599	2.9639	4.0397	0.93456	4.6238	5.1462	2.7002	3.598	5.8143	0.99949	3.8005	6.2569	3.1618	1.2638	2.1856	2.6059	2.4235
RM50_MOUSE	Q8VDT9	18 kDa	0.9842	0.91199	0.98798	0.80794	0.93456	0.92475	0	0.90005	0.89949	0.96906	0	1.9002	1.0428	1.0539	1.2638	1.0928	1.3029	1.2117
RM53_MOUSE	Q9D1H8	13 kDa	0	0.91199	0	0.80794	0	1.8495	0	0	0	0	0	0.95012	1.0428	0	0	0	0	0
RM09_MOUSE	Q99N94	30 kDa	0.9842	0.91199	0	0.80794	0	0.92475	3.0877	0.90005	0.89949	0	0	1.9002	2.0856	1.0539	0	0	0	0
EBP_MOUSE	P70245	26 kDa	0	0	0	1.6159	0	0	1.0292	0	0	0	0	0	0	0	0	0	0	0
RS10_MOUSE	P63325	19 kDa	12.795	13.68	13.832	11.311	6.5419	11.097	14.409	21.601	10.794	15.505	10.994	13.302	16.685	18.971	24.013	8.7424	13.029	12.117
RS12_MOUSE	P63323	15 kDa	16.731	17.328	13.832	13.735	12.149	14.796	18.526	16.201	12.593	11.629	13.993	11.401	18.771	16.863	6.3191	16.392	14.332	20.6
RS17_MOUSE	P63276	16 kDa	12.795	7.2959	10.868	13.735	9.3456	7.398	10.292	12.601	2.6985	11.629	9.9949	14.252	11.471	8.4314	12.638	8.7424	10.423	6.0587
S4R1N6_MOUSE	S4R1N6	12 kDa	56.1	37.391	46.435	64.635	44.859	49.937	71.018	46.803	43.175	58.143	28.985	57.007	60.483	59.02	63.191	53.547	28.664	67.858
RS19_MOUSE	Q9CZX8	16 kDa	31.495	23.712	32.603	47.669	34.579	26.818	23.673	22.501	23.387	27.134	25.987	31.354	31.285	43.211	37.915	29.506	27.362	32.717
RS2_MOUSE	P25444	31 kDa	24.605	25.536	21.736	48.477	22.429	24.044	39.111	24.301	16.191	27.134	27.986	25.653	26.07	28.456	22.749	20.763	24.756	26.658
RS21_MOUSE	Q9CQR2	9 kDa	12.795	10.032	9.8798	20.199	10.28	11.097	18.526	16.201	8.9949	13.567	9.9949	8.5511	19.814	16.863	12.638	15.299	14.332	12.117
Q9DCA4_MOUSE	Q9DCA4	15 kDa	6.8894	4.5599	6.9159	8.8874	10.28	6.4733	5.1462	9.0005	1.799	5.8143	3.9979	5.7007	6.2569	5.2696	5.0553	3.2784	7.8176	3.6352
RS3_MOUSE	P62908	27 kDa	54.131	41.951	53.351	57.364	40.186	47.162	55.579	43.203	40.477	39.731	40.979	44.656	52.141	48.481	48.025	41.527	35.179	42.411
RS3A_MOUSE	P97351	30 kDa	50.194	36.479	44.459	60.596	39.252	33.291	56.608	47.703	26.985	59.112	50.974	46.556	51.098	60.074	46.761	50.269	45.603	44.835
V9GWY0_MOUSE	V9GWY0	30 kDa	33.463	33.743	37.543	39.589	26.168	27.743	57.638	31.502	25.186	37.793	34.982	34.204	35.456	38.995	36.651	31.691	36.482	39.988
RS5_MOUSE	P97461	23 kDa	19.684	11.856	17.784	22.622	16.822	15.721	25.731	25.201	15.291	24.226	26.986	17.102	20.856	25.294	20.221	14.206	16.938	18.176
Q8BT09_MOUSE	Q8BT09	29 kDa	23.621	21.888	22.724	19.391	24.299	18.495	28.819	20.701	10.794	21.319	15.992	19.953	21.899	16.863	15.166	24.042	22.15	16.964
Q5M9L9_MOUSE	Q5M9L9	24 kDa	20.668	20.976	20.748	23.43	19.626	24.044	20.585	20.701	18.889	23.257	15.992	19.953	21.899	22.132	22.749	21.856	18.241	26.658
Q9CXW7_MOUSE	Q9CXW7	17 kDa	21.653	22.8	22.724	25.854	16.822	16.646	25.731	17.101	11.693	20.35	14.992	21.853	20.856	18.971	18.957	16.392	20.847	18.176
RSSA_MOUSE	P14206	33 kDa	13.779	13.68	13.832	18.583	14.018	10.172	20.585	17.101	11.693	11.629	14.992	14.252	21.899	13.701	20.221	16.392	16.938	15.753
W6PPR4_MOUSE	W6PPR4	474 kDa	1.9684	0	0.98798	0	0.93456	0	0	0	0	0.96906	0	0.95012	4.1713	0	0	1.0928	0	0
4F2_MOUSE	P10852	58 kDa	30.51	36.479	26.675	27.47	30.841	37.915	29.848	28.802	26.085	28.103	32.983	32.304	23.985	40.049	29.068	25.135	39.088	33.929
5NTD_MOUSE	Q61503	64 kDa	0	1.824	0	0	0	0	0	0	0	0	0	0.95012	0	0	0	0	1.3029	0
CH60_MOUSE	P63038	61 kDa	0	0	0	1.6159	0	2.7743	1.0292	0	0	0	0	0	0	0	0	0	3.9088	0
RLA0_MOUSE	P14869	34 kDa	54.131	54.719	62.243	53.324	53.27	50.861	61.755	83.705	38.678	58.143	62.968	57.958	63.612	81.152	53.081	54.64	58.632	47.258
RLA1_MOUSE	P47955	11 kDa	6.8894	6.3839	8.8918	8.0794	5.6074	5.5485	6.1755	9.0005	4.4974	6.7834	4.9974	6.6509	7.2997	7.3775	2.5276	8.7424	5.2117	7.2705
RLA2_MOUSE	P99027	12 kDa	15.747	15.504	23.712	12.927	11.215	10.172	16.468	18.001	10.794	20.35	18.99	18.052	17.728	14.755	10.111	17.485	20.847	25.447
RL10L_MOUSE	P86048	25 kDa	45.273	29.184	37.543	25.046	39.252	32.366	47.345	35.102	27.884	46.515	33.983	43.706	33.37	33.726	29.068	30.599	27.362	36.352
RL12_MOUSE	P35979	18 kDa	25.589	25.536	31.615	29.894	21.495	24.044	33.965	39.602	23.387	30.041	33.983	32.304	27.113	29.51	25.276	25.135	23.453	25.447
RL13_MOUSE	P47963	24 kDa	42.321	44.687	59.279	26.662	38.317	27.743	37.053	60.304	25.186	41.669	48.975	48.456	42.756	52.696	34.123	49.176	45.603	44.835
RL13A_MOUSE	P19253	23 kDa	20.668	24.624	21.736	27.47	16.822	18.495	34.994	19.801	14.392	20.35	25.987	26.603	15.642	25.294	13.902	18.578	19.544	18.176
RL14_MOUSE	Q9CR57	24 kDa	30.51	29.184	32.603	40.397	35.513	31.442	29.848	38.702	26.985	32.948	36.981	38.005	28.156	37.941	27.804	33.877	40.391	37.564
RL17_MOUSE	Q9CPR4	21 kDa	18.7	14.592	21.736	31.51	17.757	24.968	21.614	42.302	8.0954	24.226	21.989	27.554	25.028	30.564	13.902	16.392	9.1205	16.964
RL18_MOUSE	P35980	22 kDa	18.7	18.24	22.724	30.702	20.56	19.42	38.082	27.002	11.693	20.35	28.985	22.803	18.771	26.348	26.54	21.856	20.847	23.023
RL18A_MOUSE	P62717	21 kDa	24.605	27.36	28.651	22.622	30.841	20.345	29.848	27.902	17.09	18.412	21.989	25.653	17.728	24.24	21.485	15.299	14.332	25.447
RL21_MOUSE	O09167	19 kDa	11.81	8.2079	15.808	25.046	5.6074	7.398	13.38	10.801	7.1959	8.7215	14.992	17.102	8.3425	12.647	13.902	7.6496	5.2117	14.541
RL22_MOUSE	P67984	15 kDa	4.921	4.5599	4.9399	3.2318	7.4765	3.699	11.322	5.4003	0	4.8453	3.9979	0.95012	8.3425	4.2157	3.7915	7.6496	1.3029	3.6352
B1ARA5_MOUSE	B1ARA5	17 kDa	32.479	20.064	27.663	12.927	23.364	18.495	38.082	32.402	20.688	36.824	27.986	33.254	29.199	34.78	35.387	28.413	18.241	26.658
RL27A_MOUSE	P14115	17 kDa	10.826	17.328	12.844	13.735	11.215	13.871	15.439	12.601	9.8944	10.66	11.994	13.302	9.3854	12.647	8.8468	10.928	10.423	12.117
RL29_MOUSE	P47915	18 kDa	5.9052	26.448	28.651	11.311	22.429	17.57	16.468	15.301	14.392	9.6906	6.9964	7.601	9.3854	9.4853	6.3191	19.67	6.5147	4.847
RL3_MOUSE	P27659	46 kDa	88.578	91.199	107.69	65.443	85.98	73.98	106.01	135.91	76.456	113.38	137.93	108.31	102.2	143.33	93.523	108.19	114.66	92.093
RL34_MOUSE	Q9D1R9	13 kDa	18.7	15.504	19.76	19.391	27.102	17.57	15.439	18.001	11.693	20.35	18.99	17.102	18.771	32.672	12.638	16.392	19.544	15.753
RL35_MOUSE	Q6ZWV7	15 kDa	6.8894	7.2959	5.9279	14.543	8.4111	8.3228	8.234	3.6002	2.6985	7.7525	7.9959	7.601	5.2141	3.1618	2.5276	5.464	1.3029	7.2705
RL35A_MOUSE	O55142	13 kDa	48.226	53.807	52.363	39.589	44.859	45.313	46.316	44.103	21.588	41.669	44.977	42.756	30.242	40.049	26.54	25.135	32.573	32.717
RL36_MOUSE	P47964	12 kDa	37.4	39.215	40.507	28.278	34.579	22.194	27.79	37.802	21.588	23.257	18.99	22.803	19.814	22.132	11.374	13.114	26.059	16.964
RL38_MOUSE	Q9JJI8	8 kDa	0	0.91199	0	0	1.8691	0	1.0292	1.8001	0	1.9381	1.999	4.7506	3.1285	1.0539	2.5276	0	0	0
RL4_MOUSE	Q9D8E6	47 kDa	61.021	82.991	100.77	81.602	65.419	63.808	86.456	96.306	52.17	81.401	86.955	77.91	65.698	85.368	69.51	83.053	79.479	70.281
RL5_MOUSE	P47962	34 kDa	77.752	73.871	80.026	58.172	70.092	67.507	101.9	94.505	58.467	80.432	56.971	85.511	94.896	115.93	83.412	68.847	36.482	101.79
RL6_MOUSE	P47911	34 kDa	66.926	81.167	81.014	73.523	71.027	62.883	85.427	90.005	53.969	94.968	97.95	84.561	81.34	91.692	78.357	76.496	87.296	81.187
RL7_MOUSE	P14148	31 kDa	55.115	67.487	75.087	70.291	70.092	48.087	87.486	72.904	50.371	64.927	56.971	66.509	58.398	72.721	58.136	56.826	70.358	58.164
RL9_MOUSE	P51410	22 kDa	17.716	20.976	26.675	14.543	19.626	12.022	15.439	27.902	8.0954	19.381	16.991	16.152	22.942	32.672	15.166	16.392	15.635	13.329
GRP78_MOUSE	P20029	72 kDa	73.815	75.695	63.231	43.629	67.288	77.679	71.018	77.404	86.351	66.865	63.967	70.309	72.997	77.991	116.27	85.239	93.811	66.646
ABHGA_MOUSE	Q9Z1Q2	63 kDa	14.763	10.032	10.868	16.967	12.149	13.871	18.526	9.0005	19.789	14.536	14.992	16.152	10.428	12.647	12.638	15.299	7.8176	7.2705
Q6AXH6_MOUSE	Q6AXH6	53 kDa	1.9684	0	2.9639	2.4238	0.93456	1.8495	0	0.90005	2.6985	2.9072	0.99949	0.95012	5.2141	1.0539	1.2638	2.1856	1.3029	0
Q3TJR5_MOUSE	Q3TJR5 (+2)	52 kDa	0	1.824	3.9519	3.2318	0.93456	2.7743	1.0292	0.90005	1.799	0	3.9979	0.95012	4.1713	0	1.2638	2.1856	1.3029	1.2117
ILVBL_MOUSE	Q8BU33	68 kDa	8.8578	7.2959	6.9159	7.2715	5.6074	9.2475	8.234	9.0005	17.09	5.8143	10.994	8.5511	9.3854	7.3775	10.111	12.021	10.423	9.694
ACATN_MOUSE	Q99J27	61 kDa	0	0	0	0.80794	0	0	0	0.90005	1.799	0	0	0.95012	0	1.0539	0	0	0	0
ASAH1_MOUSE	Q9WV54	45 kDa	0	0.91199	0	0.80794	0	0.92475	0	4.5003	0	1.9381	1.999	0	2.0856	1.0539	1.2638	1.0928	1.3029	1.2117
ACON_MOUSE	Q99KI0	85 kDa	5.9052	5.4719	6.9159	5.6556	8.4111	5.5485	6.1755	2.7002	8.9949	4.8453	8.9954	5.7007	6.2569	2.1079	5.0553	10.928	2.6059	4.847
E9Q1F2_MOUSE	E9Q1F2	33 kDa	270.66	362.97	411	303.79	427.09	390.24	391.11	370.82	307.62	375.02	445.77	335.39	441.11	246.62	318.48	391.22	358.31	328.38
ARC1A_MOUSE	Q9R0Q6	42 kDa	1.9684	0.91199	1.976	2.4238	1.8691	2.7743	1.0292	1.8001	1.799	2.9072	3.9979	0.95012	2.0856	1.0539	2.5276	2.1856	0	2.4235
ARPC2_MOUSE	Q9CVB6	34 kDa	2.9526	0	0.98798	2.4238	1.8691	0.92475	3.0877	0.90005	1.799	2.9072	0	0	4.1713	2.1079	0	2.1856	0	0
ARPC3_MOUSE	Q9JM76	21 kDa	3.9368	2.736	2.9639	5.6556	2.8037	3.699	3.0877	2.7002	6.2964	1.9381	4.9974	4.7506	3.1285	3.1618	5.0553	4.3712	2.6059	3.6352
ARP5L_MOUSE	Q9D898	17 kDa	4.921	4.5599	3.9519	4.0397	4.6728	4.6238	6.1755	6.3004	4.4974	4.8453	5.9969	2.8504	3.1285	4.2157	3.7915	3.2784	3.9088	6.0587
ARP3_MOUSE	Q99JY9	47 kDa	4.921	2.736	2.9639	3.2318	5.6074	5.5485	2.0585	2.7002	8.0954	4.8453	5.9969	2.8504	6.2569	4.2157	6.3191	5.464	1.3029	4.847
ARP3B_MOUSE	Q641P0	48 kDa	2.9526	2.736	2.9639	2.4238	4.6728	4.6238	0	2.7002	4.4974	2.9072	5.9969	1.9002	0	4.2157	2.5276	4.3712	1.3029	1.2117
TCP4_MOUSE	P11031	14 kDa	0.9842	0	0	0	0.93456	0	2.0585	0	0	0	0.99949	0	0	1.0539	0	1.0928	0	0
LGAT1_MOUSE	Q91YX5	43 kDa	1.9684	1.824	0.98798	2.4238	2.8037	3.699	2.0585	2.7002	2.6985	0.96906	1.999	0.95012	1.0428	0	1.2638	2.1856	2.6059	1.2117
ACBP_MOUSE	P31786	10 kDa	0	1.824	0.98798	1.6159	0	0.92475	1.0292	0.90005	0	0	0.99949	0.95012	2.0856	3.1618	0	0	0	0
Q7TT10_MOUSE	Q7TT10	16 kDa	8.8578	9.1199	7.9038	12.119	6.5419	9.2475	11.322	12.601	5.3969	10.66	12.993	18.052	13.557	6.3236	13.902	12.021	9.1205	14.541
KAD1_MOUSE	Q9R0Y5	22 kDa	2.9526	3.6479	2.9639	3.2318	4.6728	2.7743	4.117	5.4003	3.598	2.9072	5.9969	3.8005	6.2569	6.3236	1.2638	3.2784	6.5147	1.2117
APMAP_MOUSE	Q9D7N9	46 kDa	10.826	10.944	12.844	15.351	12.149	15.721	13.38	12.601	21.588	7.7525	6.9964	8.5511	8.3425	9.4853	11.374	10.928	16.938	8.4822
ADT1_MOUSE	P48962	33 kDa	8.8578	11.856	15.808	10.503	17.757	8.3228	7.2047	13.501	6.2964	14.536	18.99	11.401	11.471	9.4853	10.111	17.485	13.029	6.0587
ADT2_MOUSE	P51881	33 kDa	6.8894	9.1199	12.844	0	15.888	7.398	0	0	0	10.66	15.992	11.401	10.428	0	10.111	13.114	0	0
ARF2_MOUSE	Q8BSL7	21 kDa	10.826	9.1199	6.9159	11.311	12.149	7.398	14.409	17.101	8.9949	7.7525	11.994	9.5012	12.514	9.4853	8.8468	8.7424	11.726	4.847
ARF4_MOUSE	P61750	20 kDa	15.747	13.68	9.8798	13.735	14.953	8.3228	13.38	15.301	11.693	8.7215	10.994	13.302	18.771	10.539	8.8468	14.206	10.423	6.0587
ARL1_MOUSE	P61211	20 kDa	0.9842	1.824	0.98798	3.2318	1.8691	2.7743	1.0292	2.7002	2.6985	1.9381	1.999	1.9002	2.0856	1.0539	1.2638	1.0928	1.3029	0
AR6P1_MOUSE	Q9JKW0	23 kDa	2.9526	2.736	4.9399	9.6953	5.6074	3.699	3.0877	2.7002	2.6985	2.9072	1.999	2.8504	3.1285	4.2157	2.5276	1.0928	2.6059	1.2117
ARL8A_MOUSE	Q8VEH3	21 kDa	14.763	7.2959	5.9279	15.351	15.888	12.947	21.614	9.9006	13.492	15.505	4.9974	14.252	14.599	20.025	17.694	15.299	10.423	20.6
PGCA_MOUSE	Q61282	222 kDa	0.9842	0	0	0	0	0	0	3.6002	2.6985	1.9381	0	2.8504	8.3425	8.4314	8.8468	3.2784	1.3029	7.2705
Q3URZ6_MOUSE	Q3URZ6	83 kDa	0	0.91199	0	0	0	0	0	0	0	0	0	0	2.0856	0	0	0	0	0
AKP8L_MOUSE	Q9R0L7	71 kDa	1.9684	0.91199	0	0.80794	0	0	2.0585	1.8001	0	1.9381	1.999	2.8504	2.0856	1.0539	1.2638	1.0928	2.6059	1.2117
AKAP9_MOUSE	Q70FJ1	436 kDa	0.9842	0.91199	0	0.80794	0	0.92475	0	0	0	0	0.99949	0	0	0	0	2.1856	0	1.2117
A1BN54_MOUSE	A1BN54	103 kDa	3.9368	2.736	1.976	5.6556	3.7382	2.7743	0	0	4.4974	0.96906	0.99949	0	3.1285	1.0539	0	1.0928	2.6059	2.4235
Q91VB8_MOUSE	Q91VB8	15 kDa	0.9842	12.768	4.9399	8.8874	6.5419	2.7743	17.497	13.501	2.6985	0	0	19.002	2.0856	7.3775	16.43	12.021	0	20.6
AB17A_MOUSE	Q99JW1	34 kDa	0.9842	0	0	1.6159	0	0	0	0	0	0	0	1.9002	0	1.0539	0	0	0	0
ALG2_MOUSE	Q9DBE8	47 kDa	15.747	11.856	8.8918	12.119	14.018	11.097	9.2632	17.101	8.0954	17.443	13.993	9.5012	13.557	13.701	15.166	16.392	23.453	14.541
A1AT1_MOUSE	P07758	46 kDa	0	0	0	0	0	4.6238	0	0	0	0	0	0	0	0	0	0	0	0
A2M_MOUSE	Q61838	166 kDa	1.9684	4.5599	1.976	11.311	1.8691	5.5485	1.0292	0	5.3969	0	0	15.202	0	2.1079	18.957	13.114	0	32.717
ENOA_MOUSE	P17182	47 kDa	23.621	27.36	21.736	16.159	26.168	28.667	25.731	26.102	34.181	18.412	27.986	24.703	27.113	16.863	32.859	25.135	20.847	35.141
AINX_MOUSE	P46660	55 kDa	1.9684	1.824	3.9519	0	5.6074	1.8495	3.0877	2.7002	0.89949	3.8762	0	2.8504	5.2141	1.0539	1.2638	14.206	1.3029	2.4235
Q8BWY6_MOUSE	Q8BWY6 (+1)	116 kDa	2.9526	0	0	3.2318	0	0	0	0	3.598	0.96906	0	0	0	0	0	0	0	1.2117
MA2A1_MOUSE	P27046	132 kDa	0	0	0.98798	0	0	0	0	0	0	0	0	0	0	0	2.5276	1.0928	0	0
ALPK3_MOUSE	Q924C5	180 kDa	0	0	0	1.6159	0.93456	1.8495	0	0	0.89949	0.96906	0	0	2.0856	2.1079	0	0	1.3029	1.2117
SNAA_MOUSE	Q9DB05	33 kDa	7.8736	9.1199	6.9159	8.8874	10.28	11.097	9.2632	9.9006	8.9949	7.7525	3.9979	6.6509	9.3854	8.4314	11.374	9.8352	9.1205	9.694
SYUA_MOUSE	O55042	14 kDa	2.9526	2.736	3.9519	0.80794	3.7382	0	2.0585	0.90005	1.799	1.9381	2.9985	0	2.0856	2.1079	1.2638	0	1.3029	1.2117
AOFB_MOUSE	Q8BW75	59 kDa	0	0	0	0	0	0	0	0	0	0	0	1.9002	0	0	0	0	0	0
X2D841_MOUSE	X2D841	61 kDa	78.736	97.582	87.93	41.205	112.15	88.776	91.603	82.805	87.25	88.184	97.95	87.411	88.639	72.721	97.314	95.074	87.296	77.552
AMPN_MOUSE	P97449	110 kDa	2.9526	1.824	1.976	1.6159	1.8691	4.6238	2.0585	3.6002	2.6985	1.9381	1.999	1.9002	0	2.1079	3.7915	2.1856	3.9088	2.4235
C9K0Y4_MOUSE	C9K0Y4	102 kDa	10.826	11.856	11.856	13.735	13.084	11.097	10.292	9.0005	16.191	7.7525	6.9964	8.5511	6.2569	13.701	10.111	14.206	9.1205	10.906
Q4LG64_MOUSE	Q4LG64	99 kDa	35.431	28.272	29.639	33.934	31.775	33.291	34.994	26.102	32.382	29.072	0	21.853	0	32.672	26.54	29.506	27.362	30.294
C9K0Z0_MOUSE	C9K0Z0	99 kDa	35.431	33.743	29.639	36.357	32.71	34.216	36.024	26.102	35.98	30.041	22.988	24.703	22.942	34.78	26.54	30.599	28.664	35.141
C9K0Y5_MOUSE	C9K0Y5	100 kDa	7.8736	9.1199	7.9038	11.311	10.28	9.2475	9.2632	6.3004	14.392	7.7525	6.9964	8.5511	4.1713	8.4314	7.5829	12.021	7.8176	7.2705
C9K0Y7_MOUSE	C9K0Y7	101 kDa	10.826	11.856	12.844	14.543	11.215	12.947	15.439	8.1005	15.291	9.6906	6.9964	11.401	6.2569	9.4853	13.902	12.021	7.8176	13.329
A4_MOUSE	P12023 (+1)	87 kDa	3.9368	6.3839	5.9279	2.4238	7.4765	3.699	2.0585	4.5003	7.1959	4.8453	4.9974	3.8005	5.2141	7.3775	7.5829	6.5568	6.5147	6.0587
ACE_MOUSE	P09470	151 kDa	25.589	29.184	26.675	27.47	15.888	30.517	19.556	21.601	29.683	17.443	21.989	25.653	15.642	22.132	27.804	14.206	22.15	20.6
ASB10_MOUSE	Q91ZT7	52 kDa	0	0	0	0	0.93456	0.92475	0	0	0.89949	0	4.9974	0	0	0	0	0	0	0
ASZ1_MOUSE	Q8VD46	53 kDa	1.9684	0	0	0	0	0	2.0585	0	0	0	0	0	0	0	0	0	0	0
ANK2_MOUSE	Q8C8R3	426 kDa	10.826	8.2079	6.9159	5.6556	9.3456	6.4733	2.0585	2.7002	9.8944	4.8453	3.9979	2.8504	9.3854	11.593	2.5276	8.7424	3.9088	6.0587
ANXA1_MOUSE	P10107	39 kDa	0.9842	0.91199	0	1.6159	0	1.8495	1.0292	0.90005	2.6985	0.96906	0.99949	1.9002	2.0856	4.2157	3.7915	1.0928	5.2117	4.847
ANX11_MOUSE	P97384	54 kDa	8.8578	12.768	10.868	5.6556	11.215	17.57	7.2047	9.9006	13.492	5.8143	6.9964	12.352	8.3425	8.4314	8.8468	10.928	9.1205	12.117
ANXA2_MOUSE	P07356	39 kDa	13.779	15.504	13.832	11.311	9.3456	22.194	20.585	12.601	21.588	8.7215	7.9959	22.803	19.814	14.755	17.694	15.299	9.1205	13.329
ANXA3_MOUSE	O35639	36 kDa	4.921	5.4719	3.9519	6.4635	4.6728	7.398	9.2632	7.2004	8.9949	3.8762	1.999	8.5511	6.2569	9.4853	8.8468	7.6496	9.1205	14.541
ANXA4_MOUSE	P97429	36 kDa	0.9842	3.6479	1.976	1.6159	0	2.7743	2.0585	1.8001	2.6985	0	0.99949	0.95012	1.0428	2.1079	1.2638	0	0	3.6352
ANXA5_MOUSE	P48036	36 kDa	51.179	50.159	51.375	67.059	32.71	69.356	46.316	53.103	62.065	44.577	60.969	60.808	49.012	62.182	69.51	48.083	87.296	78.763
ANXA6_MOUSE	P14824	76 kDa	67.91	68.399	71.135	63.02	42.055	81.378	55.579	68.404	67.462	44.577	40.979	62.708	49.012	72.721	72.038	39.341	67.752	66.646
ANXA7_MOUSE	Q07076	50 kDa	9.842	8.2079	8.8918	9.6953	7.4765	12.947	8.234	13.501	13.492	13.567	10.994	12.352	7.2997	11.593	3.7915	10.928	16.938	14.541
AP1B1_MOUSE	O35643	104 kDa	139.76	116.73	96.822	148.66	104.67	120.22	113.22	135.01	88.15	129.85	126.93	132.07	119.92	87.476	128.91	144.25	85.993	122.39
AP2A1_MOUSE	P17426	108 kDa	232.27	240.76	206.49	317.52	239.25	220.09	261.43	240.31	189.79	249.05	226.88	232.78	247.15	229.76	200.95	256.81	225.41	266.58
AP2A2_MOUSE	P17427	104 kDa	241.13	263.56	254.9	348.22	285.98	264.48	294.36	282.62	202.38	264.55	233.88	255.58	282.6	227.65	232.54	245.88	216.29	265.37
AP2B1_MOUSE	Q9DBG3	105 kDa	242.11	213.4	181.79	252.08	198.13	232.11	222.32	243.01	177.2	240.33	228.88	223.28	213.78	192.87	230.02	233.86	192.83	219.33
Q3TWV4_MOUSE	Q3TWV4	49 kDa	109.25	112.17	105.71	125.23	94.391	119.29	127.63	128.71	100.74	131.79	141.93	118.77	108.45	113.82	117.54	116.93	136.81	119.96
AP3B2_MOUSE	Q9JME5	119 kDa	17.716	15.504	17.784	13.735	18.691	14.796	16.468	17.101	17.09	13.567	19.99	19.953	23.985	14.755	13.902	18.578	9.1205	18.176
AP3D1_MOUSE	O54774	135 kDa	0.9842	0	0	0.80794	0	0	1.0292	0	0.89949	2.9072	0	0	2.0856	3.1618	1.2638	1.0928	0	1.2117
Q58EV2_MOUSE	Q58EV2	23 kDa	0	0	0	0	0	3.699	0	0	0	0	0	0	0	0	0	0	0	0
Q6GTX3_MOUSE	Q6GTX3	36 kDa	5.9052	6.3839	7.9038	4.0397	3.7382	3.699	7.2047	9.0005	6.2964	7.7525	5.9969	4.7506	5.2141	11.593	10.111	9.8352	15.635	10.906
AQP4_MOUSE	P55088	34 kDa	0	3.6479	0	1.6159	2.8037	3.699	0	1.8001	0	0	2.9985	0	3.1285	2.1079	1.2638	2.1856	2.6059	1.2117
SYRC_MOUSE	Q9D0I9	76 kDa	1.9684	0.91199	0	0	0.93456	0	0	0	0	0	0.99949	0	0	0	0	0	0	0
G3X920_MOUSE	G3X920	75 kDa	6.8894	2.736	3.9519	6.4635	1.8691	2.7743	1.0292	1.8001	6.2964	4.8453	2.9985	3.8005	5.2141	3.1618	1.2638	4.3712	6.5147	4.847
Q7TPD9_MOUSE	Q7TPD9	20 kDa	2.9526	2.736	2.9639	4.0397	3.7382	5.5485	2.0585	2.7002	3.598	4.8453	1.999	3.8005	4.1713	3.1618	6.3191	3.2784	3.9088	4.847
SYNC_MOUSE	Q8BP47	64 kDa	1.9684	2.736	1.976	3.2318	0.93456	2.7743	2.0585	2.7002	3.598	1.9381	0.99949	0.95012	2.0856	4.2157	2.5276	1.0928	1.3029	1.2117
AATC_MOUSE	P05201	46 kDa	4.921	4.5599	4.9399	8.0794	6.5419	1.8495	11.322	7.2004	13.492	4.8453	6.9964	3.8005	14.599	6.3236	10.111	9.8352	7.8176	9.694
AATM_MOUSE	P05202	47 kDa	0	0.91199	0	0.80794	4.6728	0	2.0585	0.90005	6.2964	1.9381	1.999	1.9002	4.1713	0	1.2638	7.6496	1.3029	3.6352
ASPH1_MOUSE	Q2TA57	38 kDa	1.9684	1.824	0.98798	0.80794	1.8691	1.8495	1.0292	0	1.799	2.9072	2.9985	0.95012	1.0428	2.1079	1.2638	2.1856	2.6059	2.4235
ASPH2_MOUSE	Q80VP9	39 kDa	1.9684	3.6479	2.9639	6.4635	4.6728	3.699	3.0877	4.5003	2.6985	0.96906	5.9969	0.95012	4.1713	2.1079	5.0553	2.1856	2.6059	3.6352
DNPEP_MOUSE	Q9Z2W0	52 kDa	4.921	0.91199	0.98798	14.543	2.8037	6.4733	1.0292	0	10.794	5.8143	0	2.8504	1.0428	1.0539	5.0553	3.2784	5.2117	3.6352
ASTN1_MOUSE	Q61137	145 kDa	0.9842	0.91199	0.98798	0.80794	0	0	0	0.90005	1.799	0	1.999	0.95012	0	0	0	1.0928	2.6059	0
ATLA1_MOUSE	Q8BH66	63 kDa	37.4	31.008	31.615	39.589	32.71	49.937	51.462	36.002	67.462	44.577	59.969	37.055	38.584	41.103	37.915	45.898	57.329	43.623
ATLA2_MOUSE	Q6PA06	66 kDa	4.921	2.736	2.9639	3.2318	2.8037	1.8495	9.2632	1.8001	2.6985	8.7215	4.9974	4.7506	3.1285	4.2157	3.7915	4.3712	10.423	3.6352
ATLA3_MOUSE	Q91YH5	61 kDa	3.9368	3.6479	3.9519	5.6556	3.7382	7.398	6.1755	1.8001	6.2964	3.8762	2.9985	3.8005	1.0428	4.2157	1.2638	2.1856	5.2117	2.4235
ATPA_MOUSE	Q03265	60 kDa	3.9368	9.1199	11.856	1.6159	19.626	1.8495	10.292	8.1005	1.799	15.505	9.9949	12.352	6.2569	5.2696	6.3191	15.299	10.423	6.0587
ATPB_MOUSE	P56480	56 kDa	3.9368	14.592	21.736	1.6159	32.71	1.8495	9.2632	9.9006	1.799	15.505	18.99	19.953	8.3425	6.3236	6.3191	21.856	15.635	4.847
ATP5L_MOUSE	Q9CPQ8	11 kDa	0.9842	3.6479	3.9519	0	3.7382	0	2.0585	0.90005	0	2.9072	1.999	0.95012	0	0	0	2.1856	1.3029	0
ATPO_MOUSE	Q9DB20	23 kDa	0	0.91199	2.9639	0	4.6728	0	1.0292	0.90005	0	1.9381	0	1.9002	1.0428	1.0539	1.2638	1.0928	1.3029	0
Q5EBI8_MOUSE	Q5EBI8	8 kDa	1.9684	5.4719	4.9399	0	3.7382	0	3.0877	1.8001	0	4.8453	2.9985	1.9002	2.0856	2.1079	0	2.1856	0	1.2117
ASNA_MOUSE	O54984	39 kDa	2.9526	1.824	1.976	2.4238	2.8037	4.6238	3.0877	2.7002	6.2964	1.9381	1.999	3.8005	4.1713	3.1618	2.5276	4.3712	6.5147	9.694
Q91WH7_MOUSE	Q91WH7	113 kDa	58.068	63.839	45.447	108.26	0	104.5	116.3	0	59.366	74.617	59.969	0	0	86.422	97.314	68.847	80.782	70.281
ABCA2_MOUSE	P41234	271 kDa	2.9526	3.6479	4.9399	0.80794	1.8691	2.7743	2.0585	3.6002	2.6985	0.96906	0	1.9002	2.0856	2.1079	3.7915	1.0928	0	0
ABCA5_MOUSE	Q8K448	186 kDa	0	1.824	0.98798	0	0	0	0	0	0	0	0	0	1.0428	0	0	0	0	0
ABCA7_MOUSE	Q91V24	237 kDa	0	0	0	0	0	0	1.0292	0	1.799	0	0	0	0	0	0	0	1.3029	0
ACLY_MOUSE	Q91V92	120 kDa	37.4	16.416	5.9279	42.013	17.757	16.646	9.2632	11.701	36.879	19.381	10.994	18.052	17.728	26.348	17.694	13.114	22.15	23.023
PFKAL_MOUSE	P12382	85 kDa	38.384	50.159	33.591	32.318	38.317	31.442	42.199	38.702	33.281	35.855	41.978	37.055	56.312	45.319	31.596	43.712	39.088	47.258
PFKAM_MOUSE	P47857	85 kDa	78.736	76.607	65.207	91.298	92.522	64.733	77.193	57.603	71.959	72.679	69.964	50.357	103.24	70.613	64.455	76.496	59.935	81.187
PFKAP_MOUSE	Q9WUA3	85 kDa	17.716	17.328	8.8918	17.775	26.168	14.796	20.585	11.701	18.889	22.288	24.987	11.401	28.156	12.647	13.902	20.763	11.726	13.329
DHX9_MOUSE	O70133	149 kDa	43.305	26.448	46.435	30.702	29.906	21.269	15.439	21.601	11.693	29.072	19.99	21.853	36.499	27.402	13.902	30.599	14.332	21.811
DDX1_MOUSE	Q91VR5	83 kDa	1.9684	0	0	1.6159	1.8691	1.8495	0	0.90005	0	0	1.999	1.9002	1.0428	1.0539	1.2638	1.0928	1.3029	1.2117
Q3ZAQ4_MOUSE	Q3ZAQ4	94 kDa	1.9684	0.91199	0	1.6159	1.8691	3.699	3.0877	5.4003	4.4974	2.9072	1.999	1.9002	1.0428	2.1079	2.5276	1.0928	2.6059	0
Q61276_MOUSE	Q61276	42 kDa	287.39	371.18	405.07	309.44	435.51	393.94	432.28	423.92	346.3	403.13	461.76	345.85	469.27	276.13	351.34	409.8	362.21	295.67
BIRC6_MOUSE	O88738	532 kDa	2.9526	2.736	1.976	1.6159	1.8691	2.7743	4.117	0.90005	1.799	1.9381	1.999	2.8504	0	0	1.2638	1.0928	0	3.6352
BAIP3_MOUSE	Q80TT2	127 kDa	3.9368	5.4719	8.8918	4.8477	1.8691	9.2475	1.0292	1.8001	3.598	0	1.999	4.7506	1.0428	2.1079	0	3.2784	2.6059	1.2117
E41L1_MOUSE	Q9Z2H5	98 kDa	4.921	5.4719	0.98798	6.4635	8.4111	3.699	7.2047	6.3004	1.799	5.8143	5.9969	4.7506	6.2569	2.1079	7.5829	6.5568	3.9088	2.4235
E41L2_MOUSE	O70318	110 kDa	1.9684	6.3839	2.9639	4.8477	4.6728	3.699	4.117	5.4003	1.799	4.8453	3.9979	3.8005	5.2141	4.2157	1.2638	3.2784	2.6059	3.6352
E41L3_MOUSE	Q9WV92	103 kDa	14.763	13.68	9.8798	12.927	18.691	11.097	13.38	7.2004	8.9949	13.567	12.993	7.601	15.642	13.701	17.694	14.206	7.8176	12.117
BASI_MOUSE	P18572	42 kDa	6.8894	15.504	8.8918	4.8477	9.3456	11.097	9.2632	7.2004	8.9949	1.9381	2.9985	4.7506	9.3854	8.4314	11.374	8.7424	11.726	7.2705
CD22_MOUSE	P35329	97 kDa	0	0	0	0	0.93456	0	0	0	0	0.96906	0	0	1.0428	0	0	2.1856	0	0
BAP29_MOUSE	Q61334	28 kDa	2.9526	0	1.976	4.0397	1.8691	2.7743	0	1.8001	0.89949	1.9381	0.99949	3.8005	5.2141	6.3236	3.7915	3.2784	2.6059	0
BAP31_MOUSE	Q61335	28 kDa	14.763	19.152	21.736	10.503	13.084	16.646	11.322	18.001	18.889	24.226	18.99	14.252	16.685	16.863	20.221	15.299	27.362	14.541
NTRK2_MOUSE	P15209	92 kDa	1.9684	2.736	1.976	1.6159	2.8037	1.8495	1.0292	2.7002	3.598	0.96906	0.99949	0.95012	0	2.1079	2.5276	1.0928	0	2.4235
ARBK2_MOUSE	Q3UYH7	80 kDa	0	0	0.98798	0	0	0	0	0	1.799	0	0	0.95012	0	0	0	0	0	0
ACTY_MOUSE	Q8R5C5	42 kDa	3.9368	1.824	0	5.6556	1.8691	2.7743	1.0292	0.90005	6.2964	2.9072	2.9985	0.95012	1.0428	3.1618	2.5276	5.464	5.2117	2.4235
BACE1_MOUSE	P56818	56 kDa	0.9842	0.91199	0.98798	1.6159	1.8691	0.92475	3.0877	0.90005	4.4974	1.9381	0	1.9002	1.0428	1.0539	1.2638	0	1.3029	2.4235
D6RHL2_MOUSE	D6RHL2	13 kDa	4.921	1.824	2.9639	4.0397	2.8037	2.7743	5.1462	3.6002	3.598	3.8762	3.9979	1.9002	2.0856	3.1618	1.2638	2.1856	5.2117	2.4235
SYEP_MOUSE	Q8CGC7	170 kDa	6.8894	2.736	0.98798	7.2715	4.6728	1.8495	2.0585	0	0.89949	5.8143	4.9974	1.9002	4.1713	2.1079	0	4.3712	1.3029	1.2117
BASP1_MOUSE	Q91XV3	22 kDa	31.495	25.536	28.651	25.854	31.775	32.366	24.702	26.102	44.974	31.01	25.987	32.304	29.199	23.186	29.068	34.97	24.756	31.505
BIG1_MOUSE	G3X9K3	209 kDa	1.9684	0.91199	0.98798	1.6159	0.93456	1.8495	3.0877	2.7002	2.6985	0.96906	0.99949	0.95012	4.1713	2.1079	1.2638	2.1856	1.3029	1.2117
PGCB_MOUSE	Q61361	96 kDa	7.8736	7.2959	4.9399	7.2715	8.4111	8.3228	8.234	11.701	9.8944	9.6906	9.9949	15.202	17.728	13.701	15.166	9.8352	10.423	18.176
BRI3B_MOUSE	Q8BXV2	28 kDa	4.921	4.5599	1.976	1.6159	1.8691	3.699	2.0585	4.5003	3.598	3.8762	1.999	4.7506	1.0428	1.0539	1.2638	3.2784	3.9088	0
BTBDH_MOUSE	Q9DB72	53 kDa	7.8736	16.416	15.808	15.351	17.757	10.172	12.351	27.002	6.2964	8.7215	15.992	19.002	19.814	26.348	7.5829	7.6496	9.1205	14.541
KCD12_MOUSE	Q6WVG3	36 kDa	8.8578	10.944	9.8798	9.6953	14.018	9.2475	13.38	9.0005	4.4974	14.536	10.994	12.352	13.557	8.4314	6.3191	7.6496	10.423	6.0587
C2C2L_MOUSE	Q80X80	76 kDa	13.779	9.1199	8.8918	5.6556	12.149	14.796	8.234	10.801	15.291	14.536	12.993	10.451	11.471	13.701	8.8468	14.206	14.332	10.906
FACE1_MOUSE	Q80W54	55 kDa	0.9842	0	0	0	0	1.8495	1.0292	0.90005	0.89949	0	0	0.95012	0	0	0	1.0928	2.6059	0
CAD13_MOUSE	Q9WTR5	78 kDa	5.9052	3.6479	3.9519	3.2318	3.7382	5.5485	5.1462	3.6002	7.1959	2.9072	6.9964	3.8005	2.0856	6.3236	7.5829	4.3712	7.8176	2.4235
CADH2_MOUSE	P15116	100 kDa	2.9526	1.824	1.976	1.6159	2.8037	1.8495	2.0585	0.90005	1.799	0.96906	1.999	0.95012	2.0856	1.0539	1.2638	3.2784	1.3029	2.4235
Q8CCS7_MOUSE	Q8CCS7	28 kDa	0.9842	0	0.98798	0	1.8691	0	2.0585	0.90005	0	0.96906	0	0.95012	2.0856	1.0539	1.2638	2.1856	1.3029	0
CHP1_MOUSE	P61022	22 kDa	4.921	3.6479	3.9519	3.2318	2.8037	4.6238	3.0877	4.5003	5.3969	4.8453	3.9979	4.7506	6.2569	6.3236	6.3191	6.5568	3.9088	6.0587
CAMLG_MOUSE	P49070	33 kDa	0.9842	1.824	0	0.80794	0	0.92475	0	0.90005	1.799	1.9381	0.99949	0.95012	1.0428	2.1079	1.2638	2.1856	1.3029	1.2117
PDE1B_MOUSE	Q01065 (+1)	61 kDa	0	0	0	0.80794	0.93456	0	1.0292	0.90005	0.89949	0	0.99949	1.9002	0	0	0	1.0928	1.3029	1.2117
KKCC2_MOUSE	Q8C078	65 kDa	2.9526	1.824	1.976	1.6159	1.8691	1.8495	0	0.90005	1.799	0.96906	0.99949	0.95012	1.0428	0	0	0	2.6059	0
KCC2A_MOUSE	P11798	54 kDa	80.705	88.463	103.74	83.218	76.634	101.72	83.369	68.404	70.16	76.555	89.954	66.509	74.04	61.128	58.136	81.96	62.541	93.304
KCC2B_MOUSE	P28652 (+1)	60 kDa	29.526	51.983	63.231	53.324	40.186	47.162	43.228	36.902	33.281	43.608	54.972	38.955	30.242	23.186	22.749	28.413	41.694	48.47
KCC2G_MOUSE	Q923T9	60 kDa	23.621	39.215	50.387	43.629	29.906	34.216	32.936	29.702	21.588	32.948	36.981	28.504	25.028	20.025	0	21.856	29.967	33.929
KCC4_MOUSE	P08414 (+1)	53 kDa	7.8736	9.1199	7.9038	7.2715	8.4111	7.398	6.1755	6.3004	4.4974	4.8453	7.9959	4.7506	6.2569	8.4314	2.5276	6.5568	7.8176	7.2705
CMC1_MOUSE	Q8BH59	75 kDa	0.9842	3.6479	7.9038	0	4.6728	0	0	0	0.89949	0.96906	1.999	0.95012	3.1285	1.0539	0	4.3712	1.3029	0
CAPS1_MOUSE	Q80TJ1	153 kDa	9.842	7.2959	12.844	9.6953	8.4111	9.2475	10.292	9.0005	10.794	9.6906	8.9954	8.5511	8.3425	17.917	6.3191	6.5568	9.1205	8.4822
AT2C1_MOUSE	Q80XR2	100 kDa	3.9368	9.1199	6.9159	2.4238	1.8691	2.7743	1.0292	1.8001	1.799	0.96906	1.999	1.9002	3.1285	3.1618	2.5276	2.1856	1.3029	1.2117
CLGN_MOUSE	P52194	69 kDa	1.9684	1.824	0	2.4238	0	0	0	0	2.6985	0.96906	0	1.9002	1.0428	0	2.5276	1.0928	0	1.2117
CLMN_MOUSE	Q8C5W0	117 kDa	1.9684	1.824	0.98798	0	0.93456	4.6238	0	0.90005	0.89949	0.96906	0.99949	0	2.0856	0	1.2638	1.0928	0	1.2117
Q3UKW2_MOUSE	Q3UKW2	22 kDa	18.7	13.68	14.82	10.503	22.429	11.097	20.585	13.501	12.593	11.629	10.994	17.102	11.471	13.701	17.694	16.392	10.423	10.906
CALX_MOUSE	P35564	67 kDa	119.09	90.287	91.882	76.755	87.849	99.873	80.281	103.51	94.446	97.875	114.94	74.11	87.597	70.613	120.06	103.82	89.902	79.975
CALR_MOUSE	P14211	48 kDa	18.7	16.416	11.856	11.311	18.691	24.044	22.643	23.401	22.487	21.319	20.989	20.903	21.899	26.348	25.276	15.299	24.756	16.964
CAMKV_MOUSE	Q3UHL1	55 kDa	19.684	13.68	10.868	16.967	15.888	10.172	21.614	17.101	14.392	20.35	16.991	19.002	15.642	29.51	13.902	17.485	13.029	15.753
PDE10_MOUSE	Q8CA95	89 kDa	1.9684	1.824	0.98798	1.6159	0	0.92475	0	0.90005	1.799	0	0.99949	0.95012	0	1.0539	0	0	0	1.2117
KAPCB_MOUSE	P68181	41 kDa	0	1.824	0.98798	0	0	0	0	0	0	0.96906	0.99949	0	1.0428	2.1079	0	1.0928	1.3029	1.2117
CAH14_MOUSE	Q9WVT6	38 kDa	0.9842	1.824	1.976	1.6159	1.8691	3.699	0	2.7002	3.598	1.9381	0.99949	2.8504	2.0856	2.1079	3.7915	1.0928	1.3029	2.4235
CAH2_MOUSE	P00920	29 kDa	6.8894	6.3839	4.9399	6.4635	9.3456	3.699	7.2047	8.1005	8.0954	6.7834	6.9964	7.601	7.2997	7.3775	10.111	6.5568	3.9088	1.2117
CAH4_MOUSE	Q64444	34 kDa	0.9842	3.6479	0.98798	1.6159	0.93456	1.8495	1.0292	1.8001	2.6985	0.96906	0.99949	0	1.0428	0	1.2638	0	1.3029	0
CBPD_MOUSE	O89001	152 kDa	16.731	18.24	18.772	8.8874	10.28	11.097	11.322	8.1005	11.693	6.7834	3.9979	14.252	11.471	18.971	15.166	13.114	11.726	13.329
CBPE_MOUSE	Q00493	53 kDa	5.9052	2.736	7.9038	0.80794	4.6728	4.6238	2.0585	9.9006	6.2964	5.8143	6.9964	6.6509	6.2569	10.539	12.638	6.5568	7.8176	6.0587
CMYA5_MOUSE	Q70KF4	413 kDa	0	0.91199	0	0	0	0	1.0292	0.90005	0.89949	1.9381	0	0.95012	2.0856	0	0	0	2.6059	2.4235
CPT1C_MOUSE	Q8BGD5	90 kDa	23.621	25.536	24.7	23.43	15.888	18.495	14.409	13.501	22.487	19.381	16.991	23.753	22.942	17.917	12.638	18.578	28.664	24.235
CSK21_MOUSE	Q60737 (+1)	45 kDa	4.921	10.032	9.8798	9.6953	5.6074	3.699	6.1755	6.3004	7.1959	4.8453	0	0.95012	8.3425	6.3236	13.902	7.6496	7.8176	3.6352
COMT_MOUSE	O88587	29 kDa	9.842	6.3839	5.9279	4.8477	4.6728	6.4733	5.1462	2.7002	7.1959	5.8143	2.9985	4.7506	4.1713	5.2696	3.7915	4.3712	3.9088	3.6352
MPRD_MOUSE	P24668	31 kDa	13.779	10.944	17.784	12.119	10.28	14.796	12.351	18.001	15.291	20.35	14.992	16.152	10.428	16.863	15.166	12.021	19.544	9.694
MPRI_MOUSE	Q07113	274 kDa	14.763	20.976	21.736	8.8874	5.6074	13.871	8.234	9.9006	10.794	9.6906	9.9949	16.152	15.642	16.863	11.374	12.021	10.423	15.753
CAV1_MOUSE	P49817	21 kDa	1.9684	0	0	0	0	0	0	1.8001	0.89949	0.96906	0.99949	0.95012	0	3.1618	0	1.0928	0	0
CD166_MOUSE	Q61490	65 kDa	3.9368	6.3839	3.9519	2.4238	1.8691	0.92475	1.0292	3.6002	7.1959	0.96906	2.9985	4.7506	2.0856	5.2696	7.5829	2.1856	2.6059	2.4235
CD81_MOUSE	P35762	26 kDa	10.826	11.856	6.9159	9.6953	8.4111	13.871	14.409	12.601	8.9949	10.66	5.9969	15.202	11.471	20.025	16.43	5.464	9.1205	12.117
CD82_MOUSE	P40237	30 kDa	0	2.736	2.9639	4.0397	1.8691	3.699	4.117	3.6002	3.598	1.9381	0.99949	3.8005	2.0856	4.2157	3.7915	0	3.9088	3.6352
CD9_MOUSE	P40240	25 kDa	2.9526	1.824	2.9639	0.80794	2.8037	2.7743	4.117	2.7002	3.598	1.9381	1.999	2.8504	3.1285	5.2696	2.5276	0	3.9088	1.2117
Q53YX2_MOUSE	Q53YX2	18 kDa	13.779	10.032	11.856	12.119	8.4111	11.097	7.2047	7.2004	13.492	7.7525	8.9954	8.5511	6.2569	6.3236	8.8468	5.464	10.423	8.4822
Q61482_MOUSE	Q61482	87 kDa	2.9526	3.6479	5.9279	0	2.8037	0.92475	0	4.5003	4.4974	2.9072	3.9979	0.95012	4.1713	7.3775	0	3.2784	2.6059	0
CISD1_MOUSE	Q91WS0	12 kDa	1.9684	5.4719	6.9159	1.6159	3.7382	3.699	3.0877	3.6002	2.6985	2.9072	5.9969	5.7007	0	3.1618	1.2638	1.0928	0	1.2117
CISD2_MOUSE	Q9CQB5	15 kDa	14.763	13.68	8.8918	12.119	9.3456	18.495	22.643	14.401	14.392	19.381	8.9954	13.302	13.557	5.2696	2.5276	17.485	15.635	15.753
CDIPT_MOUSE	Q8VDP6	24 kDa	25.589	15.504	18.772	17.775	18.691	19.42	26.76	22.501	25.186	21.319	17.991	23.753	21.899	23.186	24.013	21.856	19.544	15.753
CADM2_MOUSE	Q8BLQ9	48 kDa	4.921	7.2959	2.9639	1.6159	10.28	6.4733	3.0877	1.8001	8.0954	5.8143	0.99949	7.601	1.0428	3.1618	1.2638	1.0928	2.6059	8.4822
CADM3_MOUSE	Q99N28	43 kDa	3.9368	8.2079	10.868	5.6556	7.4765	11.097	2.0585	9.0005	14.392	5.8143	4.9974	6.6509	5.2141	6.3236	8.8468	4.3712	3.9088	4.847
CADM4_MOUSE	Q8R464	43 kDa	0	0	0	0	0.93456	2.7743	0	1.8001	2.6985	0	0	0	1.0428	0	2.5276	1.0928	0	0
CC50A_MOUSE	Q8VEK0	41 kDa	12.795	9.1199	10.868	8.0794	11.215	17.57	12.351	25.201	21.588	13.567	15.992	11.401	8.3425	8.4314	6.3191	12.021	23.453	14.541
MUC18_MOUSE	Q8R2Y2	72 kDa	1.9684	0.91199	0	0.80794	0	0	0	0	0	0	0	0	0	1.0539	0	0	0	1.2117
CE152_MOUSE	A2AUM9	197 kDa	1.9684	1.824	0.98798	0.80794	0.93456	0.92475	2.0585	2.7002	1.799	1.9381	0.99949	1.9002	1.0428	1.0539	1.2638	1.0928	2.6059	1.2117
CE164_MOUSE	Q5DU05	163 kDa	0	0	0	0	0	1.8495	0	0	1.799	0	0	1.9002	0	0	0	1.0928	0	1.2117
CERU_MOUSE	Q61147	121 kDa	0.9842	0.91199	0	1.6159	0	0	1.0292	0.90005	1.799	0.96906	0	0	0	0	2.5276	1.0928	1.3029	1.2117
CHM4B_MOUSE	Q9D8B3	25 kDa	10.826	11.856	13.832	4.0397	9.3456	11.097	4.117	10.801	10.794	9.6906	1.999	10.451	7.2997	14.755	15.166	18.578	19.544	12.117
Q45TP8_MOUSE	Q45TP8 (+1)	11 kDa	2.9526	7.2959	7.9038	4.8477	6.5419	8.3228	1.0292	7.2004	8.0954	2.9072	3.9979	3.8005	8.3425	4.2157	0	2.1856	7.8176	7.2705
CLIC6_MOUSE	Q8BHB9	63 kDa	0	2.736	0	0	0	0	0	0	0	0	1.999	0.95012	0	0	0	0	0	0
CLCN6_MOUSE	O35454	97 kDa	0.9842	0	0	0	0.93456	0.92475	1.0292	2.7002	3.598	0	0	0	2.0856	3.1618	1.2638	1.0928	1.3029	0
CP46A_MOUSE	Q9WVK8	57 kDa	4.921	0.91199	3.9519	8.8874	6.5419	7.398	6.1755	3.6002	11.693	6.7834	10.994	5.7007	7.2997	9.4853	7.5829	8.7424	14.332	10.906
CTL1_MOUSE	Q6X893	73 kDa	4.921	2.736	2.9639	3.2318	2.8037	2.7743	2.0585	6.3004	5.3969	4.8453	4.9974	5.7007	4.1713	7.3775	5.0553	4.3712	3.9088	6.0587
CTL2_MOUSE	Q8BY89	80 kDa	6.8894	4.5599	0.98798	2.4238	1.8691	5.5485	4.117	5.4003	5.3969	6.7834	6.9964	4.7506	4.1713	3.1618	3.7915	3.2784	2.6059	0
CHD4_MOUSE	Q6PDQ2	218 kDa	0.9842	0	0	0	0	0	0	0	0	0	0.99949	0.95012	2.0856	1.0539	7.5829	0	1.3029	1.2117
CISY_MOUSE	Q9CZU6	52 kDa	0.9842	3.6479	2.9639	0.80794	2.8037	1.8495	2.0585	1.8001	4.4974	2.9072	0	3.8005	2.0856	1.0539	2.5276	4.3712	2.6059	3.6352
CTRO_MOUSE	P49025	235 kDa	0	0	0	0.80794	0.93456	0	2.0585	0	0	0.96906	0	1.9002	1.0428	1.0539	1.2638	0	1.3029	0
CKLF4_MOUSE	Q8CJ61	23 kDa	5.9052	3.6479	0.98798	1.6159	5.6074	4.6238	1.0292	5.4003	3.598	2.9072	2.9985	2.8504	3.1285	3.1618	2.5276	3.2784	1.3029	3.6352
AP180_MOUSE	Q61548	92 kDa	7.8736	5.4719	5.9279	10.503	7.4765	7.398	9.2632	4.5003	11.693	4.8453	3.9979	6.6509	8.3425	4.2157	10.111	5.464	5.2117	9.694
CLH1_MOUSE	Q68FD5	192 kDa	82.673	72.047	57.303	101.8	68.223	80.453	50.433	35.102	98.044	53.298	43.977	52.257	75.083	61.128	41.706	63.383	53.42	84.822
CLVS1_MOUSE	Q9D4C9	41 kDa	2.9526	1.824	0.98798	2.4238	1.8691	2.7743	2.0585	1.8001	3.598	1.9381	1.999	2.8504	2.0856	1.0539	2.5276	3.2784	1.3029	3.6352
CPSF5_MOUSE	Q9CQF3	26 kDa	1.9684	0	0	2.4238	2.8037	0	3.0877	1.8001	0	0	0.99949	1.9002	3.1285	3.1618	0	0	0	0
CPSF7_MOUSE	Q8BTV2	52 kDa	0.9842	1.824	1.976	3.2318	0.93456	1.8495	0	0	0	1.9381	0	0	1.0428	3.1618	1.2638	1.0928	0	1.2117
CLPT1_MOUSE	Q8VBZ3	75 kDa	12.795	6.3839	5.9279	11.311	6.5419	11.097	11.322	13.501	5.3969	9.6906	8.9954	4.7506	6.2569	6.3236	10.111	16.392	7.8176	4.847
B2M0S2_MOUSE	B2M0S2	89 kDa	2.9526	3.6479	2.9639	3.2318	3.7382	2.7743	6.1755	2.7002	2.6985	5.8143	2.9985	3.8005	4.1713	4.2157	5.0553	4.3712	3.9088	2.4235
CLUS_MOUSE	Q06890	52 kDa	1.9684	4.5599	3.9519	0.80794	0	1.8495	1.0292	3.6002	1.799	2.9072	5.9969	2.8504	2.0856	1.0539	2.5276	2.1856	3.9088	2.4235
COPA_MOUSE	Q8CIE6	138 kDa	29.526	26.448	23.712	29.086	28.037	34.216	23.673	25.201	35.08	23.257	22.988	19.953	31.285	30.564	26.54	20.763	31.27	23.023
COPB_MOUSE	Q9JIF7	107 kDa	4.921	2.736	1.976	7.2715	3.7382	3.699	3.0877	2.7002	3.598	3.8762	4.9974	3.8005	3.1285	3.1618	2.5276	3.2784	3.9088	3.6352
COPB2_MOUSE	O55029	102 kDa	11.81	7.2959	4.9399	12.119	4.6728	8.3228	1.0292	0	8.9949	3.8762	5.9969	6.6509	8.3425	4.2157	1.2638	7.6496	7.8176	8.4822
COPG1_MOUSE	Q9QZE5	98 kDa	2.9526	3.6479	1.976	2.4238	2.8037	3.699	3.0877	2.7002	4.4974	2.9072	2.9985	2.8504	3.1285	4.2157	2.5276	3.2784	3.9088	2.4235
CCD50_MOUSE	Q810U5	35 kDa	0.9842	0	0	0	0.93456	0.92475	2.0585	0	0	0.96906	1.999	0	0	0	1.2638	0	0	0
CCDC8_MOUSE	D3YZV8	74 kDa	2.9526	0	0	0	0	0	2.0585	0.90005	0.89949	1.9381	0	1.9002	1.0428	0	3.7915	0	0	0
CO6A5_MOUSE	A6H584	290 kDa	0	0	0	0	0	0	1.0292	0	1.799	0	0.99949	0.95012	2.0856	0	0	0	0	2.4235
C1QA_MOUSE	P98086	26 kDa	8.8578	9.1199	10.868	3.2318	8.4111	12.022	11.322	7.2004	8.0954	7.7525	4.9974	11.401	13.557	9.4853	17.694	13.114	7.8176	14.541
C1QB_MOUSE	P14106	27 kDa	6.8894	8.2079	9.8798	3.2318	6.5419	7.398	13.38	4.5003	7.1959	8.7215	2.9985	7.601	9.3854	10.539	11.374	8.7424	3.9088	12.117
C1QC_MOUSE	Q02105	26 kDa	0	1.824	1.976	5.6556	1.8691	1.8495	3.0877	1.8001	0	0.96906	0.99949	0.95012	2.0856	5.2696	1.2638	1.0928	1.3029	0
CPLX1_MOUSE	P63040	15 kDa	0.9842	2.736	2.9639	2.4238	1.8691	3.699	2.0585	3.6002	2.6985	0.96906	1.999	1.9002	3.1285	4.2157	1.2638	2.1856	2.6059	1.2117
F120A_MOUSE	Q6A0A9	122 kDa	0.9842	0.91199	2.9639	4.0397	1.8691	1.8495	3.0877	3.6002	0.89949	0.96906	0.99949	3.8005	1.0428	2.1079	0	2.1856	0	4.847
CNTN1_MOUSE	P12960	113 kDa	50.194	44.687	45.447	39.589	58.877	47.162	45.287	52.203	49.472	35.855	41.978	39.905	40.67	43.211	56.872	41.527	39.088	53.317
CNTN2_MOUSE	Q61330	113 kDa	0	2.736	0.98798	0	0.93456	0	0	0	0	0	0	0	0	1.0539	0	0	2.6059	1.2117
CNTP1_MOUSE	O54991	156 kDa	4.921	6.3839	7.9038	4.0397	2.8037	3.699	3.0877	3.6002	6.2964	0	4.9974	1.9002	3.1285	1.0539	5.0553	4.3712	3.9088	2.4235
CNTP2_MOUSE	Q9CPW0	148 kDa	0.9842	0	0	0	0	1.8495	0	0	2.6985	0	0	0	0	0	0	1.0928	1.3029	0
CPNE1_MOUSE	Q8C166	59 kDa	5.9052	3.6479	5.9279	3.2318	2.8037	6.4733	6.1755	3.6002	9.8944	7.7525	3.9979	10.451	6.2569	3.1618	1.2638	7.6496	5.2117	7.2705
CPNE2_MOUSE	P59108	61 kDa	5.9052	6.3839	9.8798	12.119	5.6074	12.022	8.234	1.8001	8.0954	8.7215	2.9985	7.601	7.2997	6.3236	6.3191	8.7424	10.423	9.694
CPNE3_MOUSE	Q8BT60	60 kDa	4.921	6.3839	7.9038	8.8874	4.6728	8.3228	9.2632	5.4003	9.8944	9.6906	9.9949	7.601	6.2569	3.1618	7.5829	8.7424	10.423	9.694
CPNE4_MOUSE	Q8BLR2	62 kDa	9.842	8.2079	13.832	8.8874	8.4111	13.871	10.292	8.1005	14.392	12.598	6.9964	9.5012	8.3425	3.1618	8.8468	9.8352	10.423	13.329
CPNE5_MOUSE	Q8JZW4	66 kDa	10.826	9.1199	9.8798	19.391	6.5419	18.495	7.2047	12.601	15.291	11.629	6.9964	7.601	18.771	15.809	13.902	13.114	14.332	18.176
CPNE6_MOUSE	Q9Z140	62 kDa	41.337	20.064	28.651	47.669	22.429	35.141	25.731	18.901	45.874	41.669	27.986	35.155	29.199	21.079	25.276	20.763	36.482	37.564
CPNE7_MOUSE	Q0VE82	62 kDa	3.9368	0	9.8798	6.4635	4.6728	7.398	8.234	3.6002	8.9949	7.7525	4.9974	9.5012	6.2569	3.1618	6.3191	8.7424	10.423	9.694
COR2B_MOUSE	Q8BH44	55 kDa	4.921	5.4719	4.9399	0	5.6074	3.699	8.234	2.7002	3.598	8.7215	6.9964	2.8504	8.3425	7.3775	5.0553	6.5568	3.9088	3.6352
CTTB2_MOUSE	B9EJA2	179 kDa	0	0.91199	0	1.6159	1.8691	0	0	0	0	0.96906	0	0.95012	1.0428	0	0	0	0	1.2117
KCRB_MOUSE	Q04447	43 kDa	23.621	34.655	24.7	35.55	28.971	31.442	44.257	34.202	42.276	35.855	33.983	31.354	37.541	35.833	50.553	36.063	44.3	48.47
KCRU_MOUSE	P30275	47 kDa	0	0.91199	0.98798	0	2.8037	0.92475	1.0292	0.90005	0	0.96906	0.99949	0.95012	2.0856	1.0539	0	3.2784	0	1.2117
CSCL2_MOUSE	Q3TWI9	95 kDa	1.9684	1.824	0.98798	0	0	0.92475	0	0.90005	2.6985	2.9072	2.9985	2.8504	1.0428	0	1.2638	1.0928	1.3029	1.2117
CTBP1_MOUSE	O88712	48 kDa	1.9684	1.824	0.98798	0.80794	1.8691	0.92475	1.0292	3.6002	1.799	1.9381	4.9974	0.95012	1.0428	1.0539	0	2.1856	0	1.2117
CUL9_MOUSE	Q80TT8	209 kDa	3.9368	1.824	1.976	4.0397	0	0	0	0.90005	1.799	0.96906	0.99949	0.95012	3.1285	0	0	2.1856	1.3029	1.2117
CAND1_MOUSE	Q6ZQ38	136 kDa	1.9684	1.824	3.9519	6.4635	0.93456	2.7743	1.0292	0	13.492	0	1.999	1.9002	3.1285	0	0	2.1856	1.3029	2.4235
CDK5_MOUSE	P49615	33 kDa	1.9684	0	0	0	0.93456	0	0	0	0	0	0.99949	0	0	0	0	0	0	0
CREL1_MOUSE	Q91XD7	46 kDa	2.9526	2.736	1.976	1.6159	1.8691	3.699	0	3.6002	4.4974	1.9381	3.9979	2.8504	1.0428	1.0539	2.5276	3.2784	2.6059	1.2117
CYB5B_MOUSE	Q9CQX2	16 kDa	6.8894	2.736	1.976	9.6953	3.7382	5.5485	6.1755	6.3004	8.0954	7.7525	3.9979	5.7007	7.2997	4.2157	6.3191	4.3712	6.5147	8.4822
G5E850_MOUSE	G5E850	11 kDa	9.842	9.1199	11.856	14.543	10.28	14.796	9.2632	12.601	8.9949	11.629	8.9954	5.7007	13.557	15.809	8.8468	9.8352	13.029	9.694
QCR1_MOUSE	Q9CZ13	53 kDa	0	0.91199	2.9639	0	3.7382	0	0	0	0	4.8453	1.999	0.95012	1.0428	0	0	2.1856	0	0
QCR2_MOUSE	Q9DB77	48 kDa	0	1.824	0.98798	0	0.93456	0	1.0292	0	0	0	0	0	0	0	1.2638	2.1856	0	0
COX2_MOUSE	P00405	26 kDa	1.9684	3.6479	4.9399	0	7.4765	0.92475	2.0585	2.7002	0.89949	2.9072	1.999	3.8005	5.2141	1.0539	2.5276	5.464	1.3029	0
COX41_MOUSE	P19783	20 kDa	0.9842	4.5599	7.9038	0	8.4111	0	3.0877	1.8001	0	5.8143	1.999	1.9002	4.1713	3.1618	2.5276	6.5568	1.3029	2.4235
COX5A_MOUSE	P12787	16 kDa	2.9526	1.824	4.9399	7.2715	6.5419	1.8495	6.1755	1.8001	3.598	6.7834	0.99949	3.8005	2.0856	7.3775	6.3191	4.3712	0	3.6352
COX5B_MOUSE	P19536	14 kDa	0	0.91199	0.98798	0.80794	1.8691	0	0	0.90005	0.89949	1.9381	0.99949	2.8504	0	1.0539	0	2.1856	1.3029	0
CX6B1_MOUSE	P56391	10 kDa	0	1.824	3.9519	0	4.6728	0	3.0877	0.90005	0	3.8762	1.999	1.9002	0	0	0	1.0928	0	0
NDUA4_MOUSE	Q62425	9 kDa	1.9684	1.824	1.976	0	9.3456	0	2.0585	2.7002	0.89949	1.9381	0	0.95012	0	2.1079	0	2.1856	0	1.2117
CYC_MOUSE	P62897	12 kDa	1.9684	1.824	0.98798	0.80794	0.93456	0.92475	1.0292	0.90005	0.89949	0.96906	0.99949	0.95012	1.0428	2.1079	0	1.0928	1.3029	0
CP4X1_MOUSE	Q6A152	59 kDa	0.9842	0	0.98798	0.80794	0.93456	1.8495	0	0.90005	1.799	1.9381	0.99949	0.95012	0	2.1079	1.2638	1.0928	5.2117	1.2117
Q924D1_MOUSE	Q924D1	58 kDa	0	0	0.98798	0.80794	0	0	0	0	0.89949	0	0	0.95012	0	0	1.2638	2.1856	2.6059	0
Q91W87_MOUSE	Q91W87 (+1)	56 kDa	0.9842	0	0	3.2318	0	0	9.2632	2.7002	0	0.96906	0	3.8005	3.1285	0	1.2638	1.0928	0	1.2117
DYHC1_MOUSE	Q9JHU4	532 kDa	168.3	114.91	90.894	201.18	133.64	94.325	47.345	81.005	161.91	99.813	104.95	101.66	132.44	141.23	69.51	140.97	108.14	142.99
DC1I1_MOUSE	O88485	71 kDa	0	0	0	0.80794	0	0	0	0	3.598	0.96906	0.99949	0	1.0428	0	2.5276	1.0928	0	0
DC1L1_MOUSE	Q8R1Q8	57 kDa	3.9368	0	0	2.4238	2.8037	0.92475	2.0585	0	2.6985	1.9381	0.99949	0.95012	2.0856	3.1618	0	2.1856	2.6059	1.2117
DC1L2_MOUSE	Q6PDL0	54 kDa	0.9842	0.91199	0	0.80794	0	0.92475	0	0	0.89949	0.96906	0	1.9002	0	1.0539	0	0	1.3029	1.2117
DYHC2_MOUSE	Q45VK7	492 kDa	1.9684	0	0	0	0	0	0	0	0	0	0	0	1.0428	0	0	0	0	0
CYFP1_MOUSE	Q7TMB8	145 kDa	45.273	34.655	44.459	49.285	42.055	43.463	40.141	43.203	28.784	41.669	50.974	45.606	55.269	25.294	32.859	46.991	27.362	55.74
CYFP2_MOUSE	Q5SQX6	146 kDa	77.752	57.455	69.159	74.331	72.896	85.077	58.667	68.404	45.874	76.555	86.955	63.658	89.682	47.427	53.081	63.383	52.117	81.187
CKAP5_MOUSE	A2AGT5	226 kDa	1.9684	4.5599	0.98798	1.6159	6.5419	0.92475	0	0	0.89949	0.96906	0.99949	0.95012	9.3854	2.1079	0	2.1856	0	1.2117
AMPL_MOUSE	Q9CPY7	56 kDa	0	0	0	3.2318	0.93456	0.92475	0	0	3.598	0.96906	0	0	0	0	0	1.0928	0	1.2117
AL1L1_MOUSE	Q8R0Y6	99 kDa	16.731	10.032	2.9639	29.894	9.3456	9.2475	0	0.90005	26.085	7.7525	7.9959	6.6509	8.3425	13.701	8.8468	10.928	13.029	13.329
BACH_MOUSE	Q91V12	43 kDa	0.9842	0.91199	0	0.80794	0.93456	0.92475	2.0585	0.90005	1.799	0	1.999	0.95012	1.0428	1.0539	1.2638	0	0	1.2117
B9EJA5_MOUSE	B9EJA5 (+1)	94 kDa	0.9842	0.91199	0.98798	0.80794	1.8691	0	1.0292	1.8001	1.799	0.96906	1.999	0.95012	3.1285	1.0539	2.5276	0	1.3029	1.2117
BDH_MOUSE	Q80XN0	38 kDa	10.826	7.2959	3.9519	8.8874	11.215	11.097	6.1755	9.0005	14.392	9.6906	6.9964	7.601	7.2997	9.4853	8.8468	12.021	13.029	9.694
ZDBF2_MOUSE	Q5SS00	274 kDa	0	0	0	0.80794	0	0.92475	2.0585	0	1.799	0	0.99949	0	0	0	0	0	1.3029	0
DOPD_MOUSE	O35215	13 kDa	0.9842	0.91199	0.98798	0	0.93456	0	1.0292	0.90005	1.799	0.96906	0.99949	0.95012	1.0428	1.0539	0	1.0928	1.3029	1.2117
B9EKE9_MOUSE	B9EKE9	73 kDa	1.9684	3.6479	1.976	3.2318	3.7382	1.8495	2.0585	6.3004	1.799	0.96906	3.9979	1.9002	3.1285	4.2157	2.5276	3.2784	2.6059	1.2117
Q497W9_MOUSE	Q497W9	80 kDa	2.9526	2.736	1.976	2.4238	3.7382	2.7743	1.0292	1.8001	1.799	1.9381	1.999	1.9002	4.1713	4.2157	2.5276	2.1856	1.3029	2.4235
DOCK1_MOUSE	Q8BUR4	215 kDa	0.9842	1.824	0.98798	2.4238	0.93456	0.92475	0	0	0	0.96906	0	1.9002	4.1713	2.1079	0	2.1856	2.6059	1.2117
DOCK3_MOUSE	Q8CIQ7	233 kDa	4.921	3.6479	2.9639	4.8477	4.6728	2.7743	0	0.90005	2.6985	0.96906	0.99949	0	4.1713	2.1079	0	4.3712	3.9088	3.6352
DOCK4_MOUSE	P59764	227 kDa	4.921	3.6479	5.9279	4.8477	2.8037	2.7743	0	2.7002	3.598	0.96906	1.999	0.95012	3.1285	3.1618	0	6.5568	1.3029	1.2117
DOCK5_MOUSE	B2RY04	214 kDa	0	0	0	0	0	0.92475	0	0	0	0	0	0	0	0	0	2.1856	0	0
DOCK9_MOUSE	Q8BIK4	235 kDa	0	0.91199	0.98798	0.80794	0	0	0	0.90005	0.89949	0.96906	0	0.95012	1.0428	0	0	2.1856	1.3029	1.2117
DHRS1_MOUSE	Q99L04	34 kDa	5.9052	3.6479	4.9399	5.6556	6.5419	4.6238	6.1755	5.4003	5.3969	4.8453	4.9974	4.7506	8.3425	6.3236	5.0553	6.5568	10.423	7.2705
DHR13_MOUSE	Q5SS80	41 kDa	1.9684	1.824	0.98798	0	0	1.8495	0	0.90005	2.6985	0	0	0.95012	1.0428	0	1.2638	1.0928	1.3029	0
DHRS7_MOUSE	Q9CXR1	38 kDa	3.9368	0	0.98798	2.4238	1.8691	3.699	1.0292	1.8001	3.598	0.96906	1.999	3.8005	0	2.1079	1.2638	3.2784	5.2117	0
DRS7B_MOUSE	Q99J47	35 kDa	0	0.91199	0	0.80794	0	0.92475	1.0292	0.90005	1.799	0	0	0	1.0428	0	0	0	0	0
DNER_MOUSE	Q8JZM4	79 kDa	0	3.6479	2.9639	0.80794	0.93456	2.7743	1.0292	7.2004	1.799	2.9072	3.9979	0.95012	1.0428	2.1079	3.7915	3.2784	3.9088	0
DCAKD_MOUSE	Q8BHC4	26 kDa	0	0.91199	0	0.80794	0	1.8495	0	0	0.89949	1.9381	0.99949	0.95012	0	1.0539	0	0	1.3029	0
DSG1B_MOUSE	Q7TSF1	114 kDa	0	0	0	0	0	0	0	0	0	0	0	4.7506	0	0	10.111	0	0	0
DESP_MOUSE	E9Q557	333 kDa	0	0	3.9519	0	0	0	0	0	0	0	0.99949	43.706	0	0	17.694	0	0	0
DGKB_MOUSE	Q6NS52	90 kDa	0.9842	0.91199	0	0	0	0.92475	2.0585	1.8001	0	0.96906	0.99949	0	1.0428	1.0539	0	1.0928	0	0
DGKE_MOUSE	Q9R1C6	64 kDa	18.7	15.504	17.784	20.199	12.149	16.646	17.497	16.201	26.085	10.66	14.992	11.401	15.642	12.647	15.166	14.206	15.635	9.694
DGKZ_MOUSE	Q80UP3	104 kDa	7.8736	8.2079	13.832	4.8477	10.28	8.3228	6.1755	13.501	3.598	10.66	7.9959	10.451	10.428	9.4853	6.3191	12.021	7.8176	8.4822
ODP2_MOUSE	Q8BMF4	68 kDa	24.605	23.712	16.796	21.814	28.037	14.796	23.673	21.601	20.688	32.948	19.99	21.853	23.985	16.863	17.694	31.691	20.847	19.388
ODO2_MOUSE	Q9D2G2	49 kDa	12.795	7.2959	7.9038	10.503	5.6074	7.398	7.2047	11.701	5.3969	17.443	10.994	11.401	12.514	6.3236	11.374	15.299	15.635	12.117
DHPR_MOUSE	Q8BVI4	26 kDa	0	0	0	0	0.93456	0	0	0	1.799	0	0.99949	0	0	1.0539	1.2638	0	0	0
DPYL1_MOUSE	P97427	62 kDa	9.842	7.2959	6.9159	9.6953	12.149	12.947	14.409	19.801	13.492	10.66	17.991	12.352	11.471	9.4853	13.902	17.485	10.423	18.176
DPYL2_MOUSE	O08553	62 kDa	43.305	41.039	23.712	60.596	52.335	47.162	80.281	58.503	71.06	59.112	61.968	53.207	61.526	44.265	55.608	64.476	56.026	76.34
DPYL4_MOUSE	O35098 (+1)	62 kDa	0	0	0	2.4238	0	0	1.0292	0.90005	0.89949	0.96906	1.999	0.95012	1.0428	1.0539	0	1.0928	0	1.2117
DPP6_MOUSE	Q9Z218	91 kDa	25.589	23.712	23.712	28.278	27.102	35.141	38.082	18.901	33.281	15.505	22.988	25.653	18.771	30.564	30.332	20.763	18.241	24.235
DIP2A_MOUSE	Q8BWT5	165 kDa	0	0	0	2.4238	0	0	0	0	0	0	0	0	0	0	0	0	0	0
DIP2B_MOUSE	Q3UH60	171 kDa	2.9526	1.824	1.976	3.2318	3.7382	2.7743	0	0.90005	0	0.96906	1.999	2.8504	10.428	2.1079	1.2638	5.464	0	2.4235
ADA10_MOUSE	O35598	84 kDa	0.9842	0	0	0	0.93456	0	0	0.90005	1.799	0	0	0.95012	0	1.0539	1.2638	1.0928	0	0
ADA22_MOUSE	Q9R1V6	100 kDa	3.9368	1.824	0.98798	2.4238	5.6074	3.699	1.0292	6.3004	7.1959	5.8143	3.9979	2.8504	1.0428	2.1079	3.7915	2.1856	5.2117	2.4235
ADA23_MOUSE	Q9R1V7	92 kDa	0.9842	4.5599	1.976	0.80794	1.8691	0.92475	2.0585	1.8001	2.6985	1.9381	0.99949	3.8005	2.0856	3.1618	0	2.1856	2.6059	2.4235
ADAM9_MOUSE	Q61072	92 kDa	1.9684	1.824	0.98798	0.80794	0.93456	0.92475	2.0585	0.90005	1.799	0.96906	0.99949	1.9002	0	0	0	1.0928	0	0
DMXL2_MOUSE	Q8BPN8	338 kDa	0.9842	0.91199	0.98798	4.0397	1.8691	0.92475	3.0877	3.6002	3.598	2.9072	3.9979	0.95012	0	1.0539	0	5.464	1.3029	3.6352
DDB1_MOUSE	Q3U1J4	127 kDa	4.921	2.736	3.9519	11.311	1.8691	3.699	0	0	3.598	0.96906	1.999	1.9002	3.1285	1.0539	0	2.1856	0	0
TOP2A_MOUSE	Q01320	173 kDa	5.9052	7.2959	7.9038	0.80794	0	0	0	1.8001	0	0	1.999	1.9002	6.2569	0	1.2638	2.1856	0	0
TOP2B_MOUSE	Q64511	182 kDa	33.463	31.92	43.471	13.735	23.364	10.172	9.2632	17.101	0	22.288	25.987	9.5012	22.942	9.4853	13.902	22.949	9.1205	6.0587
TOPB1_MOUSE	Q6ZQF0	169 kDa	0	2.736	0.98798	0	0	0.92475	1.0292	1.8001	0	0.96906	0.99949	1.9002	2.0856	0	1.2638	3.2784	0	1.2117
PRKDC_MOUSE	P97313	471 kDa	0.9842	2.736	0	0	0.93456	0	0	0	1.799	0	0	0.95012	0	0	0	0	0	0
RPB2_MOUSE	Q8CFI7	134 kDa	1.9684	0.91199	1.976	2.4238	0.93456	0	1.0292	0.90005	2.6985	0	2.9985	0.95012	1.0428	2.1079	1.2638	3.2784	0	0
G5E8T0_MOUSE	G5E8T0 (+1)	19 kDa	26.574	23.712	17.784	28.278	28.037	33.291	27.79	23.401	25.186	23.257	27.986	26.603	25.028	35.833	36.651	25.135	29.967	33.929
DNJA1_MOUSE	P63037	45 kDa	6.8894	5.4719	6.9159	7.2715	7.4765	9.2475	6.1755	7.2004	6.2964	6.7834	12.993	7.601	10.428	8.4314	7.5829	8.7424	5.2117	9.694
DNJA2_MOUSE	Q9QYJ0	46 kDa	9.842	13.68	10.868	4.8477	10.28	12.022	8.234	13.501	8.9949	9.6906	16.991	10.451	11.471	13.701	6.3191	10.928	13.029	4.847
DJB11_MOUSE	Q99KV1	41 kDa	0.9842	0	0.98798	0.80794	1.8691	0.92475	2.0585	0.90005	1.799	0.96906	0.99949	0.95012	1.0428	1.0539	1.2638	1.0928	1.3029	1.2117
DPM1_MOUSE	O70152	29 kDa	0.9842	0	0	1.6159	0.93456	1.8495	2.0585	2.7002	2.6985	0.96906	0.99949	0.95012	3.1285	1.0539	2.5276	2.1856	3.9088	1.2117
OST48_MOUSE	O54734	49 kDa	2.9526	1.824	0.98798	0.80794	1.8691	0.92475	1.0292	0.90005	1.799	3.8762	1.999	3.8005	3.1285	4.2157	2.5276	2.1856	1.3029	3.6352
RPN1_MOUSE	Q91YQ5	69 kDa	18.7	18.24	14.82	15.351	14.018	17.57	8.234	21.601	17.09	21.319	11.994	18.052	16.685	13.701	16.43	21.856	18.241	15.753
STT3B_MOUSE	Q3TDQ1	93 kDa	0.9842	0.91199	0	0	0	0	0	0	1.799	0	0	1.9002	2.0856	0	0	1.0928	0	0
ALG5_MOUSE	Q9DB25	37 kDa	0	0	0	0.80794	0.93456	1.8495	1.0292	0.90005	1.799	0	0	0	1.0428	0	0	0	0	0
FRS1L_MOUSE	B1AXV0	33 kDa	5.9052	7.2959	3.9519	2.4238	5.6074	6.4733	1.0292	6.3004	8.0954	4.8453	3.9979	4.7506	7.2997	7.3775	8.8468	6.5568	3.9088	6.0587
DOPO_MOUSE	Q64237	70 kDa	1.9684	0.91199	4.9399	1.6159	1.8691	2.7743	2.0585	2.7002	1.799	0.96906	0	0	0	2.1079	1.2638	2.1856	2.6059	1.2117
DREB_MOUSE	Q9QXS6	77 kDa	7.8736	2.736	4.9399	0.80794	12.149	1.8495	0	0.90005	0.89949	7.7525	4.9974	1.9002	17.728	3.1618	2.5276	6.5568	0	1.2117
MP2K1_MOUSE	P31938 (+1)	43 kDa	16.731	17.328	12.844	17.775	7.4765	18.495	12.351	9.9006	15.291	14.536	13.993	7.601	8.3425	11.593	7.5829	8.7424	13.029	10.906
MP2K4_MOUSE	P47809	44 kDa	6.8894	8.2079	4.9399	3.2318	1.8691	6.4733	5.1462	11.701	8.0954	4.8453	3.9979	5.7007	8.3425	7.3775	1.2638	4.3712	3.9088	2.4235
DCTN4_MOUSE	Q8CBY8	53 kDa	0	0	0	1.6159	0	0	0	0	0	0	0	0	0	0	0	0	0	0
DYN1_MOUSE	P39053	98 kDa	15.747	20.064	15.808	8.0794	17.757	9.2475	16.468	21.601	13.492	11.629	19.99	11.401	15.642	14.755	8.8468	10.928	14.332	9.694
DNM1L_MOUSE	Q8K1M6	83 kDa	4.921	9.1199	2.9639	8.0794	3.7382	4.6238	2.0585	9.0005	4.4974	2.9072	7.9959	4.7506	4.1713	7.3775	0	1.0928	3.9088	4.847
DYH12_MOUSE	Q3V0Q1	356 kDa	0	1.824	0.98798	0.80794	0	0	0	0.90005	1.799	0.96906	0	0.95012	2.0856	0	1.2638	0	0	0
DYH2_MOUSE	P0C6F1	512 kDa	0.9842	2.736	3.9519	4.8477	1.8691	0	0	1.8001	0.89949	1.9381	0.99949	0.95012	2.0856	3.1618	3.7915	1.0928	1.3029	6.0587
D6RIN4_MOUSE	D6RIN4	6 kDa	0.9842	0.91199	1.976	2.4238	1.8691	0	1.0292	0.90005	3.598	1.9381	1.999	1.9002	4.1713	4.2157	2.5276	2.1856	2.6059	2.4235
DLRB1_MOUSE	P62627	11 kDa	0	0	1.976	0.80794	0	0	0	0	2.6985	0	0.99949	0	1.0428	1.0539	0	1.0928	2.6059	2.4235
DYST_MOUSE	Q91ZU6	834 kDa	0	0	0	0.80794	0.93456	0	1.0292	0.90005	0	1.9381	0.99949	0	0	0	1.2638	0	0	0
UBE2O_MOUSE	Q6ZPJ3	141 kDa	0	0	0	0.80794	0.93456	2.7743	1.0292	1.8001	0.89949	0	1.999	4.7506	0	1.0539	0	0	0	1.2117
HECD3_MOUSE	Q3U487	97 kDa	3.9368	0.91199	1.976	6.4635	1.8691	2.7743	0	0	1.799	0	0	1.9002	2.0856	2.1079	0	1.0928	1.3029	1.2117
HUWE1_MOUSE	Q7TMY8	483 kDa	3.9368	5.4719	3.9519	3.2318	1.8691	1.8495	2.0585	2.7002	2.6985	2.9072	3.9979	2.8504	5.2141	1.0539	0	3.2784	0	3.6352
MYCB2_MOUSE	Q7TPH6	518 kDa	0	0.91199	0.98798	0.80794	0.93456	0	0	1.8001	0	0.96906	0	0	0	0	0	0	0	0
RBBP6_MOUSE	P97868	200 kDa	0.9842	0.91199	0.98798	4.0397	2.8037	1.8495	0	0	2.6985	0.96906	0	0.95012	1.0428	2.1079	1.2638	1.0928	1.3029	1.2117
RN213_MOUSE	E9Q555	584 kDa	0.9842	0.91199	1.976	0	0.93456	0.92475	0	0	0.89949	0.96906	0	1.9002	0	1.0539	1.2638	0	1.3029	1.2117
UBR4_MOUSE	A2AN08	572 kDa	9.842	9.1199	6.9159	8.0794	5.6074	4.6238	1.0292	1.8001	3.598	3.8762	2.9985	3.8005	6.2569	5.2696	0	1.0928	5.2117	8.4822
EMAL5_MOUSE	Q8BQM8	220 kDa	0.9842	0	0	0	0	0	0	0	0	0	0	0	2.0856	0	1.2638	1.0928	0	1.2117
ENTP2_MOUSE	O55026	54 kDa	3.9368	3.6479	0.98798	0.80794	1.8691	3.699	3.0877	1.8001	4.4974	2.9072	2.9985	1.9002	2.0856	4.2157	3.7915	3.2784	2.6059	0
ENPP6_MOUSE	Q8BGN3	51 kDa	3.9368	3.6479	1.976	4.8477	3.7382	3.699	2.0585	1.8001	4.4974	0.96906	2.9985	4.7506	2.0856	2.1079	2.5276	2.1856	2.6059	2.4235
EGFEM_MOUSE	Q8C088	65 kDa	0	0	0	0	0	0	2.0585	0	0.89949	0	0.99949	0	0	1.0539	0	1.0928	0	0
EHD1_MOUSE	Q9WVK4	61 kDa	0	4.5599	0	1.6159	2.8037	0	0	1.8001	0	0	0	5.7007	6.2569	4.2157	0	0	0	0
EHD3_MOUSE	Q9QXY6	61 kDa	3.9368	5.4719	5.9279	7.2715	4.6728	7.398	4.117	2.7002	5.3969	4.8453	4.9974	5.7007	8.3425	8.4314	1.2638	7.6496	2.6059	8.4822
S4A4_MOUSE	O88343	121 kDa	10.826	18.24	8.8918	7.2715	18.691	11.097	3.0877	9.9006	8.0954	11.629	14.992	8.5511	10.428	9.4853	16.43	6.5568	9.1205	7.2705
ETFA_MOUSE	Q99LC5	35 kDa	0.9842	0.91199	1.976	0	0.93456	1.8495	1.0292	3.6002	2.6985	1.9381	1.999	0.95012	3.1285	4.2157	3.7915	2.1856	5.2117	3.6352
RB6I2_MOUSE	Q99MI1	128 kDa	0	0.91199	0	0.80794	1.8691	0	2.0585	0.90005	0	0.96906	0.99949	0.95012	1.0428	0	1.2638	3.2784	0	0
EF1A1_MOUSE	P10126	50 kDa	32.479	30.096	31.615	33.934	40.186	26.818	36.024	42.302	24.286	48.453	50.974	40.855	34.413	45.319	21.485	29.506	35.179	37.564
EF1A2_MOUSE	P62631	50 kDa	29.526	29.184	31.615	33.934	37.382	28.667	42.199	37.802	24.286	49.422	38.98	36.105	37.541	34.78	27.804	29.506	24.756	37.564
EF1B_MOUSE	O70251	25 kDa	1.9684	0.91199	0	0	0.93456	1.8495	0	0	2.6985	0	1.999	0.95012	0	0	0	1.0928	1.3029	2.4235
EF1G_MOUSE	Q9D8N0	50 kDa	7.8736	11.856	10.868	9.6953	4.6728	15.721	11.322	12.601	10.794	6.7834	8.9954	8.5511	12.514	7.3775	6.3191	3.2784	5.2117	7.2705
EF2_MOUSE	P58252	95 kDa	2.9526	3.6479	0.98798	0.80794	1.8691	1.8495	1.0292	0	0.89949	0.96906	1.999	2.8504	1.0428	4.2157	1.2638	0	0	0
ELP1_MOUSE	Q7TT37	150 kDa	3.9368	2.736	3.9519	2.4238	1.8691	2.7743	0	1.8001	1.799	0.96906	4.9974	1.9002	4.1713	1.0539	0	0	3.9088	0
EMB_MOUSE	P21995	37 kDa	0	1.824	0.98798	0.80794	0.93456	1.8495	2.0585	2.7002	2.6985	0.96906	2.9985	1.9002	2.0856	2.1079	2.5276	0	1.3029	1.2117
ENDD1_MOUSE	Q8C522	55 kDa	29.526	31.92	32.603	59.788	24.299	43.463	43.228	32.402	46.773	33.917	40.979	34.204	25.028	33.726	29.068	31.691	42.997	36.352
SHLB2_MOUSE	Q8R3V5	45 kDa	2.9526	2.736	3.9519	1.6159	3.7382	2.7743	2.0585	3.6002	1.799	0.96906	0	2.8504	1.0428	1.0539	0	0	1.3029	3.6352
ERMP1_MOUSE	Q3UVK0	100 kDa	6.8894	3.6479	5.9279	3.2318	1.8691	4.6238	1.0292	3.6002	8.0954	2.9072	5.9969	1.9002	4.1713	2.1079	3.7915	6.5568	3.9088	0
ERP29_MOUSE	P57759	29 kDa	2.9526	4.5599	2.9639	0.80794	0.93456	2.7743	2.0585	3.6002	4.4974	1.9381	4.9974	4.7506	2.0856	5.2696	5.0553	5.464	7.8176	3.6352
ERP44_MOUSE	Q9D1Q6	47 kDa	0.9842	2.736	2.9639	0	1.8691	6.4733	1.0292	4.5003	7.1959	4.8453	4.9974	3.8005	3.1285	2.1079	2.5276	4.3712	3.9088	3.6352
ERGI1_MOUSE	Q9DC16	33 kDa	10.826	10.944	8.8918	12.119	7.4765	10.172	8.234	10.801	9.8944	9.6906	6.9964	8.5511	12.514	10.539	11.374	6.5568	9.1205	10.906
ERGI3_MOUSE	Q9CQE7	43 kDa	2.9526	1.824	2.9639	0	2.8037	4.6238	4.117	2.7002	5.3969	1.9381	4.9974	1.9002	3.1285	4.2157	3.7915	2.1856	6.5147	6.0587
ENPL_MOUSE	P08113 (+1)	92 kDa	27.558	38.303	30.627	16.159	45.794	43.463	15.439	20.701	33.281	23.257	15.992	29.454	43.798	43.211	37.915	29.506	35.179	38.776
ELMO2_MOUSE	Q8BHL5	84 kDa	2.9526	0.91199	1.976	2.4238	0.93456	0.92475	0	1.8001	1.799	1.9381	3.9979	1.9002	4.1713	0	0	2.1856	0	1.2117
ECHM_MOUSE	Q8BH95	31 kDa	0.9842	0	0.98798	1.6159	0	1.8495	3.0877	1.8001	0	0	0.99949	2.8504	1.0428	1.0539	1.2638	1.0928	0	2.4235
NGEF_MOUSE	Q8CHT1	82 kDa	3.9368	5.4719	2.9639	3.2318	3.7382	4.6238	1.0292	6.3004	3.598	4.8453	4.9974	2.8504	4.1713	4.2157	3.7915	4.3712	3.9088	2.4235
EPHA4_MOUSE	Q03137	110 kDa	5.9052	4.5599	5.9279	3.2318	1.8691	1.8495	0	2.7002	3.598	0.96906	0.99949	0	0	1.0539	0	0	0	2.4235
EPHA5_MOUSE	Q60629	97 kDa	0	0.91199	0.98798	0	0	0	0	0	0	0	1.999	0	0	1.0539	0	0	0	1.2117
ESRP2_MOUSE	Q8K0G8	77 kDa	1.9684	1.824	3.9519	0	1.8691	0.92475	3.0877	3.6002	0	0	1.999	1.9002	1.0428	1.0539	2.5276	3.2784	2.6059	1.2117
HYEP_MOUSE	Q9D379	53 kDa	25.589	17.328	22.724	15.351	11.215	30.517	12.351	22.501	35.08	23.257	19.99	27.554	23.985	32.672	31.596	20.763	27.362	29.082
EMC1_MOUSE	Q8C7X2	112 kDa	25.589	18.24	19.76	19.391	14.018	23.119	7.2047	11.701	26.985	14.536	18.99	20.903	13.557	14.755	12.638	20.763	14.332	21.811
EMC2_MOUSE	Q9CRD2	35 kDa	4.921	4.5599	4.9399	1.6159	3.7382	5.5485	2.0585	6.3004	5.3969	4.8453	8.9954	4.7506	5.2141	4.2157	6.3191	5.464	9.1205	4.847
EMC3_MOUSE	Q99KI3	30 kDa	0.9842	1.824	0.98798	0.80794	0	1.8495	1.0292	0.90005	1.799	0.96906	0	0.95012	2.0856	0	2.5276	2.1856	0	2.4235
EMC7_MOUSE	Q9EP72	26 kDa	0	0.91199	0	0	0	0	2.0585	1.8001	0	0	0	0	0	0	0	0	1.3029	0
EMC8_MOUSE	O70378	23 kDa	0.9842	0	0.98798	1.6159	0	0.92475	1.0292	0	0.89949	0.96906	0.99949	0.95012	1.0428	2.1079	1.2638	1.0928	1.3029	0
ERLN2_MOUSE	Q8BFZ9	38 kDa	4.921	9.1199	7.9038	10.503	5.6074	7.398	9.2632	9.0005	8.0954	5.8143	8.9954	6.6509	6.2569	8.4314	10.111	14.206	9.1205	7.2705
DHB11_MOUSE	Q9EQ06	33 kDa	10.826	8.2079	9.8798	9.6953	5.6074	9.2475	10.292	11.701	10.794	9.6906	10.994	10.451	12.514	14.755	15.166	10.928	14.332	10.906
IF2A_MOUSE	Q6ZWX6	36 kDa	6.8894	8.2079	13.832	6.4635	10.28	6.4733	12.351	5.4003	0	8.7215	6.9964	10.451	13.557	3.1618	12.638	9.8352	7.8176	7.2705
IF2B_MOUSE	Q99L45	38 kDa	5.9052	2.736	1.976	0.80794	1.8691	2.7743	2.0585	4.5003	0	6.7834	2.9985	4.7506	7.2997	2.1079	5.0553	2.1856	2.6059	3.6352
IF2G_MOUSE	Q9Z0N1	51 kDa	7.8736	7.2959	13.832	7.2715	8.4111	8.3228	10.292	9.9006	0	13.567	17.991	8.5511	12.514	7.3775	15.166	9.8352	9.1205	8.4822
EIF3A_MOUSE	P23116	162 kDa	29.526	24.624	14.82	27.47	24.299	19.42	14.409	13.501	10.794	17.443	15.992	9.5012	29.199	10.539	13.902	17.485	5.2117	10.906
EIF3B_MOUSE	Q8JZQ9	91 kDa	2.9526	1.824	0.98798	1.6159	0.93456	1.8495	3.0877	0.90005	0	0.96906	0	0	4.1713	0	1.2638	1.0928	0	1.2117
EIF3C_MOUSE	Q8R1B4	106 kDa	7.8736	7.2959	1.976	9.6953	3.7382	8.3228	3.0877	2.7002	4.4974	4.8453	2.9985	1.9002	11.471	4.2157	7.5829	3.2784	3.9088	2.4235
EIF3F_MOUSE	Q9DCH4	38 kDa	4.921	4.5599	3.9519	4.8477	7.4765	7.398	1.0292	4.5003	3.598	3.8762	4.9974	3.8005	12.514	4.2157	3.7915	4.3712	3.9088	4.847
EIF3H_MOUSE	Q91WK2	40 kDa	0.9842	0	0	0.80794	1.8691	1.8495	0	0.90005	0	2.9072	0.99949	0.95012	4.1713	0	0	1.0928	1.3029	1.2117
EIF3K_MOUSE	Q9DBZ5	25 kDa	0.9842	0	0.98798	0.80794	0.93456	0.92475	1.0292	0.90005	0.89949	0.96906	0	0.95012	1.0428	1.0539	1.2638	1.0928	1.3029	2.4235
EIF3L_MOUSE	Q8QZY1	67 kDa	6.8894	3.6479	4.9399	7.2715	9.3456	8.3228	2.0585	6.3004	4.4974	5.8143	8.9954	1.9002	9.3854	5.2696	8.8468	4.3712	5.2117	6.0587
EIF3M_MOUSE	Q99JX4	43 kDa	0	0	0.98798	2.4238	1.8691	1.8495	1.0292	1.8001	0.89949	0.96906	0.99949	0.95012	2.0856	2.1079	2.5276	1.0928	1.3029	1.2117
EAA1_MOUSE	P56564	60 kDa	28.542	40.127	39.519	21.814	41.121	27.743	28.819	37.802	32.382	36.824	45.976	33.254	36.499	30.564	59.4	36.063	37.785	37.564
EAA4_MOUSE	O35544	61 kDa	5.9052	11.856	11.856	4.8477	8.4111	11.097	7.2047	9.0005	8.0954	9.6906	10.994	9.5012	8.3425	7.3775	18.957	6.5568	9.1205	6.0587
XPO2_MOUSE	Q9ERK4	110 kDa	0	1.824	1.976	1.6159	0.93456	1.8495	2.0585	2.7002	3.598	0.96906	0	0	0	1.0539	1.2638	0	0	0
ESYT1_MOUSE	Q3U7R1	122 kDa	8.8578	8.2079	5.9279	8.0794	6.5419	9.2475	5.1462	6.3004	7.1959	7.7525	4.9974	8.5511	6.2569	9.4853	5.0553	8.7424	7.8176	8.4822
ESYT2_MOUSE	Q3TZZ7	94 kDa	11.81	8.2079	6.9159	9.6953	6.5419	12.022	5.1462	9.0005	13.492	11.629	5.9969	6.6509	11.471	12.647	8.8468	12.021	10.423	14.541
FRAS1_MOUSE	Q80T14	442 kDa	0	0.91199	0	0	1.8691	0	0	0	0	0	0	0	0	1.0539	0	0	0	0
EZRI_MOUSE	P26040	69 kDa	12.795	19.152	8.8918	9.6953	14.018	15.721	11.322	14.401	7.1959	15.505	17.991	14.252	20.856	15.809	17.694	8.7424	9.1205	8.4822
CAZA2_MOUSE	P47754	33 kDa	4.921	1.824	1.976	3.2318	1.8691	1.8495	3.0877	4.5003	2.6985	4.8453	3.9979	4.7506	8.3425	5.2696	7.5829	4.3712	2.6059	4.847
CAPZB_MOUSE	P47757	31 kDa	2.9526	2.736	5.9279	3.2318	4.6728	4.6238	4.117	1.8001	4.4974	5.8143	4.9974	2.8504	5.2141	1.0539	0	7.6496	3.9088	1.2117
FACD2_MOUSE	Q80V62	164 kDa	0	0	0	0	0	0	0	0	0	0	0	0	0	0	0	2.1856	0	0
FAF2_MOUSE	Q3TDN2	52 kDa	1.9684	3.6479	0.98798	2.4238	2.8037	4.6238	5.1462	2.7002	2.6985	1.9381	1.999	2.8504	5.2141	3.1618	2.5276	3.2784	3.9088	2.4235
FADS2_MOUSE	Q9Z0R9	52 kDa	0	0.91199	1.976	2.4238	0.93456	1.8495	0	0.90005	0.89949	0	0.99949	0.95012	0	0	0	0	0	0
FAS_MOUSE	P19096	272 kDa	19.684	8.2079	2.9639	21.007	12.149	7.398	1.0292	0	21.588	3.8762	3.9979	4.7506	7.2997	8.4314	1.2638	9.8352	5.2117	14.541
AL3A2_MOUSE	P47740	54 kDa	14.763	12.768	19.76	16.159	10.28	18.495	14.409	14.401	19.789	16.474	15.992	14.252	16.685	18.971	16.43	20.763	22.15	18.176
FAAH1_MOUSE	O08914	63 kDa	18.7	15.504	15.808	14.543	16.822	16.646	16.468	17.101	23.387	21.319	18.99	14.252	16.685	15.809	13.902	16.392	18.241	19.388
FBX2_MOUSE	Q80UW2	34 kDa	0	0.91199	0.98798	0	1.8691	0	0	1.8001	1.799	0	0.99949	0.95012	1.0428	0	1.2638	1.0928	1.3029	1.2117
FARP1_MOUSE	F8VPU2	119 kDa	1.9684	2.736	0	8.8874	4.6728	4.6238	8.234	2.7002	0	4.8453	3.9979	3.8005	3.1285	2.1079	3.7915	4.3712	1.3029	3.6352
FRIH_MOUSE	P09528	21 kDa	74.8	56.543	75.087	85.642	47.663	55.485	106.01	65.704	48.572	90.122	44.977	120.67	89.682	84.314	98.578	74.311	56.026	105.42
FRIL1_MOUSE	P29391	21 kDa	52.163	37.391	42.483	44.437	36.448	38.84	72.047	52.203	54.869	78.494	38.98	76.96	83.425	81.152	92.259	74.311	52.117	76.34
FSIP2_MOUSE	A2ARZ3	785 kDa	0.9842	1.824	0	0.80794	0	0.92475	1.0292	0	0.89949	0	0	0.95012	0	1.0539	0	3.2784	0	0
FLOT1_MOUSE	O08917	48 kDa	3.9368	3.6479	3.9519	0	4.6728	3.699	1.0292	8.1005	7.1959	3.8762	0.99949	4.7506	4.1713	5.2696	5.0553	1.0928	5.2117	4.847
FLOT2_MOUSE	Q60634	47 kDa	0	1.824	0	2.4238	1.8691	1.8495	0	0	1.799	0	2.9985	0	0	0	0	0	1.3029	1.2117
FOLR1_MOUSE	P35846	29 kDa	0	1.824	1.976	0.80794	0	1.8495	1.0292	0.90005	0	0	0.99949	0	0	0	0	0	0	0
FMNL2_MOUSE	A2APV2	123 kDa	0	0.91199	0	0	1.8691	0	0	0	0	0	0	0	0	2.1079	0	0	0	0
ALDOA_MOUSE	P05064	39 kDa	22.637	25.536	17.784	25.854	26.168	27.743	26.76	15.301	45.874	28.103	28.985	19.953	32.327	26.348	31.596	30.599	26.059	31.505
ALDOC_MOUSE	P05063	39 kDa	9.842	16.416	6.9159	27.47	14.953	16.646	20.585	8.1005	24.286	10.66	11.994	7.601	17.728	11.593	12.638	15.299	16.938	26.658
FXYD6_MOUSE	Q9D164	10 kDa	0.9842	1.824	0.98798	0	0.93456	0	1.0292	0.90005	0	0.96906	0.99949	1.9002	1.0428	2.1079	1.2638	1.0928	2.6059	1.2117
B3GA3_MOUSE	P58158	37 kDa	0	1.824	2.9639	0	0.93456	0.92475	1.0292	0.90005	0.89949	0	0	0.95012	0	0	0	0	0	0
GBRA1_MOUSE	P62812	52 kDa	2.9526	4.5599	3.9519	0	4.6728	3.699	1.0292	1.8001	2.6985	0	2.9985	4.7506	2.0856	2.1079	2.5276	3.2784	1.3029	1.2117
GBRB2_MOUSE	P63137	59 kDa	0.9842	0.91199	1.976	0	1.8691	0.92475	1.0292	0	0.89949	0.96906	2.9985	0.95012	1.0428	1.0539	0	1.0928	1.3029	1.2117
GBRG2_MOUSE	P22723	55 kDa	0	2.736	1.976	0	1.8691	2.7743	0	0.90005	0	1.9381	1.999	0.95012	1.0428	1.0539	2.5276	1.0928	0	1.2117
GABR1_MOUSE	Q9WV18	108 kDa	3.9368	7.2959	5.9279	1.6159	4.6728	3.699	2.0585	3.6002	8.0954	2.9072	2.9985	4.7506	3.1285	4.2157	2.5276	3.2784	2.6059	3.6352
GABR2_MOUSE	Q80T41	106 kDa	8.8578	9.1199	4.9399	0.80794	7.4765	4.6238	4.117	1.8001	4.4974	1.9381	2.9985	2.8504	3.1285	8.4314	8.8468	6.5568	7.8176	1.2117
ENOG_MOUSE	P17183	47 kDa	13.779	10.032	9.8798	12.927	13.084	16.646	23.673	7.2004	20.688	14.536	11.994	11.401	21.899	15.809	27.804	15.299	10.423	21.811
GGT7_MOUSE	Q99JP7	70 kDa	27.558	22.8	25.688	25.046	21.495	27.743	18.526	18.001	25.186	8.7215	22.988	18.052	13.557	13.701	11.374	17.485	13.029	15.753
SNAG_MOUSE	Q9CWZ7	35 kDa	10.826	14.592	13.832	15.351	9.3456	15.721	8.234	9.9006	13.492	9.6906	9.9949	12.352	13.557	3.1618	8.8468	8.7424	9.1205	10.906
B2RWW6_MOUSE	B2RWW6	293 kDa	3.9368	2.736	0.98798	3.2318	1.8691	3.699	1.0292	1.8001	6.2964	3.8762	0.99949	0.95012	3.1285	1.0539	2.5276	2.1856	2.6059	2.4235
Q6PAC1_MOUSE	Q6PAC1	81 kDa	13.779	6.3839	11.856	8.0794	13.084	9.2475	7.2047	5.4003	7.1959	7.7525	6.9964	5.7007	12.514	8.4314	7.5829	16.392	6.5147	10.906
Q80YT3_MOUSE	Q80YT3	61 kDa	0.9842	0	0	0	0	0.92475	0	0.90005	0	0.96906	0	0	2.0856	0	0	0	0	0
TF3C2_MOUSE	Q8BL74	100 kDa	0.9842	1.824	0.98798	0.80794	0	0	0	0	0	0	0	0.95012	2.0856	0	1.2638	0	0	0
Q501L4_MOUSE	Q501L4	92 kDa	0	1.824	0.98798	0.80794	0	0	0	0	0	0	0	0.95012	1.0428	0	0	1.0928	1.3029	0
Q9Z2P7_MOUSE	Q9Z2P7	26 kDa	5.9052	6.3839	7.9038	3.2318	3.7382	6.4733	4.117	5.4003	4.4974	2.9072	4.9974	7.601	4.1713	4.2157	3.7915	3.2784	3.9088	2.4235
GFAP_MOUSE	P03995	50 kDa	1.9684	0	2.9639	2.4238	0.93456	0.92475	3.0877	3.6002	0.89949	3.8762	4.9974	8.5511	2.0856	3.1618	8.8468	5.464	1.3029	2.4235
Q7TMG8_MOUSE	Q7TMG8	33 kDa	4.921	3.6479	4.9399	4.0397	4.6728	6.4733	3.0877	1.8001	6.2964	5.8143	6.9964	8.5511	4.1713	2.1079	2.5276	5.464	1.3029	6.0587
G6PI_MOUSE	P06745	63 kDa	1.9684	2.736	0.98798	4.0397	5.6074	5.5485	6.1755	2.7002	10.794	4.8453	6.9964	4.7506	8.3425	1.0539	5.0553	5.464	3.9088	9.694
GID8_MOUSE	Q9D7M1	27 kDa	3.9368	1.824	0	3.2318	0.93456	0.92475	1.0292	2.7002	0.89949	2.9072	1.999	3.8005	4.1713	4.2157	3.7915	3.2784	2.6059	3.6352
GLU2B_MOUSE	O08795	59 kDa	14.763	14.592	8.8918	6.4635	16.822	16.646	10.292	9.9006	12.593	10.66	13.993	8.5511	9.3854	15.809	18.957	17.485	15.635	12.117
DCE1_MOUSE	P48318	67 kDa	0.9842	0.91199	1.976	1.6159	0.93456	2.7743	2.0585	2.7002	1.799	0.96906	0.99949	0.95012	2.0856	3.1618	2.5276	1.0928	5.2117	2.4235
DCE2_MOUSE	P48320	65 kDa	1.9684	0.91199	1.976	4.0397	0.93456	0.92475	0	1.8001	0.89949	0.96906	1.999	2.8504	1.0428	1.0539	2.5276	1.0928	1.3029	6.0587
DHE3_MOUSE	P26443	61 kDa	5.9052	5.4719	1.976	19.391	10.28	7.398	5.1462	2.7002	22.487	11.629	9.9949	6.6509	6.2569	5.2696	7.5829	7.6496	10.423	15.753
NMDZ1_MOUSE	P35438	105 kDa	2.9526	1.824	1.976	0.80794	1.8691	2.7743	1.0292	2.7002	3.598	1.9381	0	2.8504	1.0428	2.1079	3.7915	1.0928	0	1.2117
GLNA_MOUSE	P15105	42 kDa	60.036	42.863	20.748	66.251	51.401	46.238	33.965	29.702	78.255	62.02	44.977	44.656	39.627	41.103	55.608	41.527	56.026	46.046
GSTM1_MOUSE	P10649	26 kDa	4.921	3.6479	2.9639	4.8477	3.7382	3.699	9.2632	3.6002	3.598	3.8762	4.9974	2.8504	7.2997	6.3236	5.0553	5.464	1.3029	6.0587
GSTM5_MOUSE	P48774	27 kDa	3.9368	3.6479	0	4.0397	5.6074	4.6238	5.1462	6.3004	1.799	3.8762	2.9985	3.8005	5.2141	5.2696	1.2638	4.3712	0	4.847
GSTP1_MOUSE	P19157	24 kDa	1.9684	2.736	0.98798	4.0397	2.8037	1.8495	2.0585	0.90005	3.598	1.9381	2.9985	1.9002	1.0428	3.1618	2.5276	2.1856	3.9088	4.847
G3P_MOUSE	P16858	36 kDa	38.384	51.983	38.531	54.94	59.812	33.291	42.199	50.403	43.175	39.731	51.973	36.105	43.798	45.319	48.025	40.434	50.814	42.411
GPDM_MOUSE	Q64521	81 kDa	0	0.91199	0.98798	0	0.93456	0	1.0292	0	0	0.96906	0.99949	0.95012	0	0	0	2.1856	0	0
GDE1_MOUSE	Q9JL56	38 kDa	7.8736	3.6479	3.9519	8.0794	5.6074	9.2475	7.2047	9.0005	11.693	7.7525	7.9959	6.6509	9.3854	6.3236	3.7915	6.5568	13.029	4.847
GDPD1_MOUSE	Q9CRY7	36 kDa	10.826	9.1199	9.8798	4.8477	7.4765	12.022	5.1462	5.4003	13.492	3.8762	2.9985	9.5012	6.2569	5.2696	5.0553	10.928	7.8176	8.4822
GDPD5_MOUSE	Q640M6	69 kDa	6.8894	6.3839	4.9399	3.2318	4.6728	3.699	5.1462	3.6002	7.1959	2.9072	3.9979	2.8504	4.1713	1.0539	6.3191	4.3712	3.9088	3.6352
PYGB_MOUSE	Q8CI94	97 kDa	13.779	8.2079	6.9159	3.2318	14.018	8.3228	9.2632	9.9006	22.487	11.629	9.9949	8.5511	14.599	15.809	11.374	9.8352	9.1205	10.906
Q3US81_MOUSE	Q3US81	32 kDa	2.9526	2.736	1.976	2.4238	2.8037	1.8495	3.0877	0.90005	1.799	1.9381	1.999	2.8504	1.0428	4.2157	2.5276	2.1856	2.6059	2.4235
GSLG1_MOUSE	Q61543	134 kDa	4.921	4.5599	2.9639	2.4238	6.5419	5.5485	10.292	8.1005	5.3969	1.9381	11.994	2.8504	7.2997	5.2696	12.638	3.2784	2.6059	0
GPHR_MOUSE	Q8BS95	53 kDa	0.9842	1.824	0.98798	1.6159	0.93456	0.92475	1.0292	0.90005	0	1.9381	1.999	0	1.0428	0	0	1.0928	2.6059	1.2117
GOGA7_MOUSE	Q91W53	16 kDa	0	0.91199	0.98798	0	0	0.92475	0	0.90005	0	0	0.99949	0.95012	0	0	0	0	0	2.4235
PGAP1_MOUSE	Q3UUQ7	105 kDa	11.81	9.1199	10.868	7.2715	7.4765	12.022	4.117	9.0005	8.0954	8.7215	5.9969	8.5511	5.2141	5.2696	7.5829	8.7424	9.1205	6.0587
PIGS_MOUSE	Q6PD26	62 kDa	11.81	8.2079	8.8918	5.6556	6.5419	7.398	8.234	8.1005	9.8944	8.7215	8.9954	9.5012	9.3854	8.4314	10.111	13.114	13.029	10.906
PIGT_MOUSE	Q8BXQ2	66 kDa	0.9842	0	0	0	0.93456	0	0	0.90005	1.799	0.96906	0	1.9002	0	0	0	0	0	0
GPI8_MOUSE	Q9CXY9	45 kDa	1.9684	0.91199	2.9639	0.80794	0.93456	1.8495	1.0292	1.8001	3.598	1.9381	0.99949	1.9002	2.0856	1.0539	1.2638	1.0928	1.3029	1.2117
Q8R1P3_MOUSE	Q8R1P3	30 kDa	21.653	14.592	16.796	8.8874	18.691	21.269	33.965	12.601	17.99	17.443	13.993	17.102	19.814	23.186	25.276	16.392	11.726	9.694
GPSM2_MOUSE	Q8VDU0	76 kDa	0	0	0	0	0	0	0	0	0	0	0	1.9002	0	0	0	0	0	0
RASN_MOUSE	P08556	21 kDa	4.921	5.4719	5.9279	8.0794	6.5419	6.4733	6.1755	3.6002	6.2964	4.8453	3.9979	7.601	3.1285	5.2696	5.0553	3.2784	5.2117	7.2705
GTPB1_MOUSE	O08582	72 kDa	0.9842	1.824	0.98798	0.80794	0	0.92475	0	1.8001	0	0.96906	0	3.8005	1.0428	2.1079	0	0	0	1.2117
DIRA1_MOUSE	Q91Z61	22 kDa	0	2.736	0	2.4238	1.8691	0.92475	0	1.8001	0	0.96906	2.9985	1.9002	2.0856	3.1618	0	2.1856	1.3029	1.2117
DIRA2_MOUSE	Q5PR73	22 kDa	5.9052	7.2959	4.9399	8.8874	5.6074	5.5485	8.234	8.1005	9.8944	6.7834	10.994	6.6509	7.2997	7.3775	3.7915	6.5568	5.2117	8.4822
RHEB_MOUSE	Q921J2 (+1)	20 kDa	0.9842	0.91199	1.976	1.6159	0	0.92475	3.0877	1.8001	2.6985	2.9072	0.99949	0.95012	3.1285	1.0539	0	1.0928	2.6059	1.2117
SAR1A_MOUSE	P36536	22 kDa	0.9842	2.736	0.98798	2.4238	1.8691	1.8495	1.0292	1.8001	0.89949	2.9072	3.9979	0	3.1285	1.0539	0	2.1856	0	2.4235
GUAD_MOUSE	Q9R111	51 kDa	0	0	0	0.80794	0.93456	0	0	0	1.799	0.96906	0	0	1.0428	1.0539	1.2638	0	0	0
Q66L47_MOUSE	Q66L47	51 kDa	12.795	13.68	12.844	13.735	16.822	14.796	18.526	12.601	12.593	13.567	0	10.451	12.514	11.593	10.111	10.928	14.332	12.117
GNAI2_MOUSE	P08752	40 kDa	34.447	36.479	39.519	46.053	37.382	49.012	37.053	34.202	53.07	38.762	43.977	48.456	30.242	36.887	36.651	33.877	48.208	37.564
GBG12_MOUSE	Q9DAS9	8 kDa	17.716	16.416	12.844	7.2715	8.4111	15.721	11.322	11.701	9.8944	10.66	10.994	11.401	11.471	28.456	3.7915	7.6496	18.241	13.329
GBG13_MOUSE	Q9JMF3	8 kDa	0	0	0	0	0	0	0	0	0.89949	0	0	0.95012	0	3.1618	0	0	0	1.2117
GBG4_MOUSE	P50153	8 kDa	1.9684	0.91199	0.98798	1.6159	1.8691	0.92475	3.0877	2.7002	1.799	1.9381	0.99949	0.95012	2.0856	2.1079	1.2638	2.1856	5.2117	4.847
GBG7_MOUSE	Q61016	7 kDa	8.8578	7.2959	8.8918	3.2318	6.5419	7.398	6.1755	11.701	13.492	4.8453	8.9954	11.401	8.3425	6.3236	3.7915	5.464	3.9088	13.329
E9QKR0_MOUSE	E9QKR0	41 kDa	49.21	44.687	53.351	55.748	50.466	45.313	62.784	48.603	61.165	42.638	48.975	49.406	45.884	45.319	55.608	38.248	46.905	39.988
GNAO_MOUSE	P18872	40 kDa	105.31	110.35	113.62	117.96	105.61	122.07	116.3	111.61	130.43	109.5	147.92	110.21	94.896	105.39	122.59	108.19	139.41	110.27
GNAQ_MOUSE	P21279	42 kDa	12.795	10.944	12.844	9.6953	10.28	12.022	10.292	13.501	12.593	11.629	18.99	12.352	11.471	14.755	18.957	12.021	14.332	12.117
GNAS1_MOUSE	Q6R0H7	122 kDa	12.795	13.68	17.784	16.159	18.691	19.42	22.643	16.201	17.09	15.505	15.992	15.202	15.642	13.701	11.374	14.206	20.847	15.753
GNAZ_MOUSE	O70443	41 kDa	3.9368	4.5599	3.9519	1.6159	6.5419	4.6238	3.0877	5.4003	5.3969	3.8762	4.9974	6.6509	4.1713	6.3236	5.0553	5.464	3.9088	4.847
GNA11_MOUSE	P21278	42 kDa	6.8894	3.6479	3.9519	4.0397	6.5419	5.5485	6.1755	4.5003	8.0954	4.8453	7.9959	7.601	4.1713	6.3236	6.3191	4.3712	6.5147	4.847
GNA13_MOUSE	P27601	44 kDa	11.81	12.768	13.832	13.735	15.888	13.871	17.497	0	14.392	12.598	13.993	13.302	11.471	12.647	8.8468	12.021	14.332	12.117
GBB4_MOUSE	P29387	37 kDa	20.668	21.888	23.712	0	21.495	20.345	0	14.401	27.884	17.443	27.986	17.102	16.685	20.025	24.013	15.299	24.756	20.6
CLCN3_MOUSE	P51791	91 kDa	5.9052	4.5599	8.8918	4.0397	2.8037	4.6238	2.0585	7.2004	7.1959	7.7525	5.9969	3.8005	5.2141	4.2157	5.0553	5.464	3.9088	2.4235
CLCN4_MOUSE	Q61418 (+1)	84 kDa	14.763	10.032	10.868	4.0397	6.5419	8.3228	5.1462	6.3004	10.794	10.66	8.9954	7.601	7.2997	9.4853	10.111	7.6496	9.1205	7.2705
HS12A_MOUSE	Q8K0U4	75 kDa	22.637	23.712	17.784	21.814	27.102	16.646	23.673	36.902	15.291	23.257	31.984	19.953	32.327	33.726	18.957	31.691	27.362	21.811
HSP13_MOUSE	Q8BM72	52 kDa	0.9842	0	0	0	0.93456	1.8495	0	0.90005	0.89949	0.96906	0	0	1.0428	1.0539	1.2638	1.0928	1.3029	1.2117
HS74L_MOUSE	P48722	94 kDa	0.9842	1.824	1.976	5.6556	1.8691	2.7743	4.117	4.5003	3.598	0.96906	4.9974	1.9002	2.0856	4.2157	0	2.1856	0	1.2117
HSP7C_MOUSE	P63017	71 kDa	70.863	66.575	65.207	63.828	81.307	75.83	98.807	61.204	75.557	64.927	63.967	61.758	63.612	60.074	78.357	66.661	67.752	81.187
Q99L75_MOUSE	Q99L75	94 kDa	0.9842	1.824	0	3.2318	1.8691	1.8495	0	0	1.799	0	0	0	2.0856	1.0539	0	1.0928	0	0
HS90A_MOUSE	P07901	85 kDa	35.431	37.391	25.688	25.046	32.71	27.743	22.643	20.701	24.286	21.319	18.99	22.803	25.028	24.24	31.596	19.67	18.241	29.082
HS90B_MOUSE	P11499	83 kDa	40.352	41.951	33.591	31.51	41.121	35.141	27.79	27.902	31.482	27.134	21.989	28.504	30.242	35.833	32.859	24.042	26.059	35.141
HSP72_MOUSE	P17156	70 kDa	27.558	20.064	30.627	22.622	33.644	27.743	50.433	33.302	33.281	0	0	21.853	28.156	0	40.442	22.949	0	30.294
CD34_MOUSE	Q64314	41 kDa	0	0	0	0	1.8691	0	0	0.90005	0.89949	0	0	0	0	0	1.2638	0	0	0
HMOX2_MOUSE	O70252	36 kDa	0.9842	1.824	0.98798	2.4238	1.8691	1.8495	0	2.7002	0.89949	0.96906	0	0.95012	0	1.0539	0	1.0928	1.3029	2.4235
HBB1_MOUSE	P02088	16 kDa	7.8736	20.976	9.8798	16.159	8.4111	9.2475	28.819	10.801	10.794	6.7834	2.9985	22.803	6.2569	7.3775	11.374	24.042	5.2117	26.658
HECAM_MOUSE	Q640R3	46 kDa	0.9842	0.91199	0.98798	0.80794	2.8037	3.699	1.0292	0.90005	2.6985	3.8762	0	2.8504	2.0856	2.1079	2.5276	2.1856	1.3029	0
HP1B3_MOUSE	Q3TEA8	61 kDa	0.9842	0	0	0	0.93456	0	0	1.8001	0	0.96906	0	0	1.0428	0	1.2638	3.2784	0	0
Q9D6G1_MOUSE	Q9D6G1	30 kDa	2.9526	1.824	1.976	2.4238	2.8037	2.7743	2.0585	1.8001	2.6985	0.96906	1.999	2.8504	2.0856	2.1079	1.2638	1.0928	1.3029	1.2117
HNRPD_MOUSE	Q60668	38 kDa	10.826	6.3839	6.9159	8.8874	11.215	4.6238	8.234	5.4003	6.2964	10.66	4.9974	6.6509	7.2997	11.593	5.0553	4.3712	11.726	8.4822
HNRH1_MOUSE	O35737	49 kDa	0	0	0	0.80794	0	0	1.0292	0	0	0	0	0	2.0856	0	0	0	0	0
HNRPL_MOUSE	Q8R081	64 kDa	2.9526	0	1.976	0.80794	0.93456	0	5.1462	3.6002	1.799	2.9072	4.9974	1.9002	2.0856	3.1618	0	2.1856	2.6059	2.4235
HNRPM_MOUSE	Q9D0E1	78 kDa	7.8736	4.5599	0.98798	0.80794	8.4111	2.7743	5.1462	2.7002	2.6985	7.7525	6.9964	5.7007	6.2569	7.3775	6.3191	3.2784	3.9088	7.2705
HNRPQ_MOUSE	Q7TMK9	70 kDa	5.9052	3.6479	6.9159	8.0794	6.5419	0	10.292	3.6002	3.598	4.8453	6.9964	6.6509	5.2141	4.2157	5.0553	6.5568	5.2117	4.847
Q8VHM5_MOUSE	Q8VHM5	71 kDa	21.653	14.592	18.772	13.735	22.429	9.2475	15.439	10.801	14.392	14.536	14.992	11.401	18.771	14.755	10.111	16.392	15.635	13.329
G3XA10_MOUSE	G3XA10 (+1)	87 kDa	15.747	10.944	14.82	18.583	20.56	8.3228	18.526	13.501	3.598	15.505	14.992	10.451	14.599	7.3775	7.5829	13.114	6.5147	9.694
ROA2_MOUSE	O88569	37 kDa	2.9526	0	0	2.4238	0.93456	0	2.0585	1.8001	2.6985	0	0	0	4.1713	4.2157	2.5276	1.0928	1.3029	0
HNRPC_MOUSE	Q9Z204	34 kDa	5.9052	6.3839	5.9279	1.6159	6.5419	3.699	8.234	7.2004	0	3.8762	4.9974	1.9002	7.2997	0	0	3.2784	0	1.2117
HXK1_MOUSE	P17710	108 kDa	1.9684	10.944	15.808	4.0397	15.888	4.6238	4.117	6.3004	4.4974	7.7525	8.9954	6.6509	8.3425	4.2157	1.2638	7.6496	6.5147	4.847
HMGB1_MOUSE	P63158 (+2)	25 kDa	0.9842	3.6479	3.9519	0.80794	0.93456	0.92475	6.1755	2.7002	1.799	2.9072	1.999	1.9002	5.2141	0	2.5276	1.0928	1.3029	1.2117
HPCL1_MOUSE	P62748	22 kDa	7.8736	2.736	2.9639	4.8477	9.3456	7.398	3.0877	3.6002	3.598	5.8143	3.9979	8.5511	6.2569	7.3775	7.5829	5.464	3.9088	7.2705
HPCL4_MOUSE	Q8BGZ1	22 kDa	11.81	8.2079	4.9399	12.119	12.149	11.097	7.2047	4.5003	12.593	10.66	9.9949	12.352	8.3425	15.809	8.8468	8.7424	19.544	9.694
HINT1_MOUSE	P70349	14 kDa	0.9842	1.824	0.98798	1.6159	0.93456	1.8495	2.0585	0.90005	0.89949	1.9381	0	0.95012	2.0856	1.0539	0	1.0928	1.3029	1.2117
HDA11_MOUSE	Q91WA3	39 kDa	3.9368	1.824	6.9159	4.0397	5.6074	8.3228	3.0877	2.7002	8.0954	6.7834	1.999	3.8005	6.2569	5.2696	6.3191	8.7424	2.6059	7.2705
H10_MOUSE	P10922	21 kDa	0.9842	0	0	0	0.93456	1.8495	1.0292	1.8001	0	1.9381	1.999	0	2.0856	0	1.2638	1.0928	0	0
H13_MOUSE	P43277	22 kDa	3.9368	1.824	2.9639	4.0397	2.8037	5.5485	3.0877	2.7002	0	3.8762	2.9985	1.9002	4.1713	1.0539	3.7915	3.2784	2.6059	1.2117
H2AJ_MOUSE	Q8R1M2	14 kDa	10.826	11.856	10.868	11.311	6.5419	8.3228	6.1755	9.9006	3.598	11.629	7.9959	6.6509	8.3425	9.4853	1.2638	5.464	5.2117	3.6352
H2B1P_MOUSE	Q8CGP2	14 kDa	7.8736	8.2079	5.9279	7.2715	6.5419	6.4733	7.2047	9.0005	2.6985	7.7525	9.9949	11.401	6.2569	6.3236	2.5276	3.2784	2.6059	6.0587
KMT2A_MOUSE	P55200	430 kDa	1.9684	1.824	2.9639	2.4238	2.8037	2.7743	1.0292	0	1.799	0.96906	1.999	2.8504	1.0428	2.1079	5.0553	2.1856	2.6059	2.4235
KMT2B_MOUSE	O08550	295 kDa	0	0	0	0	0	0	0	0	0	1.9381	0	0	0	0	0	0	0	0
Q6P6I7_MOUSE	Q6P6I7 (+1)	34 kDa	25.589	16.416	16.796	12.927	25.233	15.721	30.877	18.901	17.99	21.319	8.9954	18.052	29.199	32.672	25.276	17.485	23.453	9.694
CUX2_MOUSE	P70298	155 kDa	1.9684	0	0	0.80794	1.8691	0	1.0292	0	0	0	0	1.9002	1.0428	0	0	0	0	0
HPLN1_MOUSE	Q9QUP5	40 kDa	5.9052	4.5599	1.976	4.8477	6.5419	11.097	28.819	13.501	14.392	14.536	11.994	19.953	30.242	26.348	29.068	20.763	20.847	20.6
HPLN2_MOUSE	Q9ESM3	38 kDa	0.9842	0	0.98798	0.80794	0	1.8495	7.2047	4.5003	8.0954	1.9381	3.9979	2.8504	10.428	8.4314	11.374	8.7424	6.5147	7.2705
HPLN4_MOUSE	Q80WM4	43 kDa	7.8736	4.5599	2.9639	4.8477	4.6728	4.6238	8.234	11.701	6.2964	9.6906	7.9959	12.352	9.3854	10.539	8.8468	5.464	3.9088	9.694
C9K0Z8_MOUSE	C9K0Z8 (+1)	95 kDa	0	0	0	0	0	0	2.0585	0	0.89949	0	0	0.95012	0	0	0	1.0928	0	0
HYOU1_MOUSE	Q9JKR6	111 kDa	20.668	21.888	14.82	5.6556	19.626	21.269	9.2632	19.801	27.884	16.474	21.989	14.252	17.728	27.402	21.485	34.97	23.453	19.388
IGHM_MOUSE	P01872	50 kDa	0	0.91199	0.98798	0	0	0	10.292	7.2004	6.2964	0.96906	0	2.8504	3.1285	30.564	22.749	10.928	1.3029	19.388
IGSF2_MOUSE	A8E0Y8	114 kDa	1.9684	3.6479	2.9639	1.6159	2.8037	0.92475	2.0585	4.5003	2.6985	1.9381	1.999	1.9002	3.1285	3.1618	6.3191	1.0928	1.3029	4.847
IGSF8_MOUSE	Q8R366	65 kDa	18.7	26.448	14.82	13.735	18.691	20.345	20.585	20.701	12.593	16.474	13.993	16.152	18.771	20.025	15.166	14.206	19.544	19.388
IMB1_MOUSE	P70168 (+1)	97 kDa	2.9526	1.824	2.9639	2.4238	0	1.8495	0	0.90005	2.6985	0.96906	0	0.95012	1.0428	0	0	1.0928	0	0
DPP10_MOUSE	Q6NXK7	91 kDa	30.51	29.184	24.7	23.43	23.364	23.119	16.468	19.801	29.683	19.381	22.988	25.653	18.771	22.132	24.013	29.506	26.059	20.6
ITPR1_MOUSE	P11881	313 kDa	16.731	20.064	32.603	14.543	12.149	22.194	14.409	10.801	26.085	11.629	16.991	14.252	16.685	18.971	13.902	21.856	16.938	19.388
IP3KA_MOUSE	Q8R071	51 kDa	1.9684	4.5599	1.976	1.6159	2.8037	2.7743	3.0877	1.8001	0.89949	4.8453	2.9985	0.95012	2.0856	2.1079	0	2.1856	1.3029	2.4235
Q7TNC9_MOUSE	Q7TNC9	48 kDa	3.9368	3.6479	0	0.80794	1.8691	2.7743	1.0292	0	2.6985	0.96906	0.99949	2.8504	1.0428	2.1079	1.2638	0	3.9088	1.2117
ITM2B_MOUSE	O89051	30 kDa	0	0	0	0	0	0	2.0585	0	0	0	0	0	0	0	1.2638	0	0	0
ITAM_MOUSE	P05555	127 kDa	0	0	0	0	0	0	0	0	0	0	0	0	0	2.1079	0	0	0	0
ITAV_MOUSE	P43406	115 kDa	8.8578	6.3839	9.8798	4.8477	2.8037	9.2475	2.0585	4.5003	6.2964	2.9072	3.9979	3.8005	1.0428	8.4314	1.2638	1.0928	1.3029	2.4235
ITB1_MOUSE	P09055	88 kDa	0.9842	0	1.976	0.80794	1.8691	2.7743	2.0585	1.8001	1.799	0	0.99949	0.95012	1.0428	2.1079	2.5276	1.0928	1.3029	2.4235
ITB2_MOUSE	P11835	85 kDa	0	0.91199	0	0	0	0	1.0292	0.90005	0	0	0	0	1.0428	3.1618	1.2638	0	0	0
E5Q371_MOUSE	E5Q371 (+1)	33 kDa	5.9052	6.3839	7.9038	5.6556	6.5419	6.4733	5.1462	7.2004	8.9949	7.7525	5.9969	8.5511	6.2569	8.4314	8.8468	7.6496	7.8176	9.694
ICAM5_MOUSE	Q60625	97 kDa	1.9684	3.6479	0.98798	1.6159	4.6728	2.7743	4.117	0	3.598	1.9381	1.999	0.95012	2.0856	5.2696	5.0553	2.1856	0	1.2117
ILF3_MOUSE	Q9Z1X4	96 kDa	0.9842	0	1.976	5.6556	0.93456	0.92475	1.0292	0	0	0	0	0	0	0	0	0	0	0
IQEC1_MOUSE	Q8R0S2	108 kDa	6.8894	9.1199	9.8798	2.4238	7.4765	8.3228	7.2047	8.1005	6.2964	7.7525	5.9969	7.601	11.471	6.3236	7.5829	10.928	9.1205	7.2705
IDH3A_MOUSE	Q9D6R2	40 kDa	0	0.91199	1.976	0.80794	1.8691	0.92475	0	0.90005	0	1.9381	1.999	1.9002	1.0428	1.0539	0	1.0928	1.3029	2.4235
IDHG1_MOUSE	P70404	43 kDa	0.9842	0.91199	0	0.80794	1.8691	0.92475	0	0	0.89949	0	0	0.95012	0	0	0	1.0928	0	0
Q91VA7_MOUSE	Q91VA7	42 kDa	1.9684	4.5599	1.976	0.80794	4.6728	1.8495	0	1.8001	3.598	1.9381	2.9985	1.9002	4.1713	3.1618	1.2638	3.2784	0	2.4235
SYIC_MOUSE	Q8BU30	144 kDa	0.9842	1.824	2.9639	1.6159	2.8037	0	0	0.90005	1.799	0	0.99949	0	2.0856	0	0	0	0	0
PLAK_MOUSE	Q02257	82 kDa	0	0	2.9639	0	0	0	0	0	0	0	0	21.853	0	0	7.5829	0	0	0
KATL2_MOUSE	Q9D3R6	61 kDa	1.9684	1.824	1.976	8.8874	4.6728	4.6238	4.117	1.8001	2.6985	2.9072	0.99949	1.9002	4.1713	2.1079	3.7915	2.1856	1.3029	2.4235
B9EIV1_MOUSE	B9EIV1 (+1)	42 kDa	0.9842	1.824	0.98798	0	0	0	0	0	0	0	0	0	0	0	0	0	0	0
B1AQ77_MOUSE	B1AQ77 (+1)	49 kDa	0	10.944	19.76	12.927	14.953	10.172	5.1462	0	0	21.319	0	56.057	0	31.618	0	0	0	0
Q3ZAW8_MOUSE	Q3ZAW8 (+3)	52 kDa	0	0	14.82	0	0	0	5.1462	10.801	0	17.443	28.985	51.307	0	20.025	63.191	0	18.241	0
K1H1_MOUSE	Q61765	47 kDa	0	0	0	0	3.7382	0	0	0	0	0	0	0	0	0	15.166	0	0	0
K1C10_MOUSE	P02535	58 kDa	14.763	13.68	30.627	24.238	18.691	10.172	12.351	18.901	15.291	28.103	25.987	70.309	16.685	34.78	89.731	15.299	27.362	1.2117
K1C13_MOUSE	P08730	48 kDa	5.9052	3.6479	16.796	4.0397	0	0	0	7.2004	3.598	10.66	13.993	33.254	8.3425	14.755	39.178	0	16.938	0
K1C14_MOUSE	Q61781	53 kDa	8.8578	10.032	18.772	12.927	11.215	9.2475	5.1462	13.501	6.2964	23.257	27.986	63.658	11.471	26.348	87.204	9.8352	22.15	0
K1C17_MOUSE	Q9QWL7	48 kDa	6.8894	3.6479	13.832	4.8477	9.3456	4.6238	0	9.9006	2.6985	21.319	23.988	39.905	10.428	23.186	53.081	0	22.15	0
K1C42_MOUSE	Q6IFX2	50 kDa	0	0	8.8918	0	0	0	0	0	0	9.6906	14.992	51.307	0	11.593	48.025	0	10.423	0
KRT85_MOUSE	Q9Z2T6	56 kDa	0	0	0	0	0	0	0	0	0	0	0	7.601	0	0	13.902	0	0	0
K2C1_MOUSE	P04104	66 kDa	9.842	3.6479	19.76	11.311	10.28	4.6238	14.409	21.601	10.794	19.381	30.984	63.658	10.428	21.079	49.289	12.021	18.241	3.6352
K22O_MOUSE	Q3UV17	63 kDa	7.8736	0.91199	13.832	2.4238	2.8037	9.2475	4.117	7.2004	4.4974	8.7215	15.992	31.354	4.1713	12.647	31.596	5.464	14.332	2.4235
K2C5_MOUSE	Q922U2	62 kDa	11.81	4.5599	28.651	5.6556	11.215	7.398	7.2047	19.801	10.794	34.886	30.984	122.57	16.685	32.672	108.69	15.299	37.785	4.847
K2C6A_MOUSE	P50446	59 kDa	0	0	19.76	0	0	0	0	10.801	0	23.257	28.985	75.06	11.471	20.025	59.4	6.5568	26.059	3.6352
K2C73_MOUSE	Q6NXH9	59 kDa	7.8736	1.824	15.808	8.0794	7.4765	5.5485	11.322	9.0005	6.2964	11.629	13.993	38.005	7.2997	12.647	31.596	7.6496	15.635	2.4235
KIFA3_MOUSE	P70188	91 kDa	0.9842	1.824	0.98798	0.80794	0.93456	0.92475	1.0292	0.90005	0.89949	0.96906	1.999	1.9002	0	2.1079	0	1.0928	1.3029	1.2117
KI21A_MOUSE	Q9QXL2	187 kDa	0	2.736	0.98798	0	4.6728	0	1.0292	3.6002	0	1.9381	5.9969	0	2.0856	3.1618	1.2638	4.3712	1.3029	0
KIF2A_MOUSE	P28740	80 kDa	1.9684	2.736	0.98798	2.4238	4.6728	0.92475	4.117	1.8001	0.89949	2.9072	0.99949	0.95012	4.1713	3.1618	1.2638	5.464	3.9088	1.2117
Q5J7N1_MOUSE	Q5J7N1	21 kDa	4.921	2.736	3.9519	6.4635	4.6728	5.5485	4.117	3.6002	4.4974	2.9072	3.9979	4.7506	3.1285	4.2157	3.7915	1.0928	3.9088	3.6352
B2RTP7_MOUSE	B2RTP7	71 kDa	5.9052	4.5599	35.567	12.119	9.3456	7.398	3.0877	6.3004	7.1959	16.474	10.994	62.708	14.599	22.132	68.246	3.2784	32.573	0
Q6PGJ3_MOUSE	Q6PGJ3	141 kDa	3.9368	8.2079	6.9159	4.8477	4.6728	3.699	5.1462	6.3004	5.3969	2.9072	3.9979	1.9002	1.0428	3.1618	7.5829	3.2784	1.3029	3.6352
LANC2_MOUSE	Q9JJK2	51 kDa	17.716	10.032	13.832	16.967	8.4111	13.871	15.439	6.3004	17.09	16.474	9.9949	8.5511	8.3425	11.593	5.0553	6.5568	10.423	8.4822
CP51A_MOUSE	Q8K0C4	57 kDa	2.9526	0	0.98798	2.4238	0.93456	0	0	1.8001	2.6985	1.9381	0	1.9002	1.0428	2.1079	3.7915	1.0928	3.9088	2.4235
ERG7_MOUSE	Q8BLN5	83 kDa	0.9842	0	0	0	1.8691	0	0	0	0	0	0.99949	0.95012	1.0428	0	0	0	0	1.2117
LARP4_MOUSE	Q8BWW4	80 kDa	0	0	0.98798	0	0	0	0	1.8001	0.89949	0	0	0	0	0	0	0	1.3029	0
BAG6_MOUSE	Q9Z1R2	121 kDa	0	0	0.98798	0	0.93456	0	0	0	0	0	0	0	0	0	0	3.2784	0	1.2117
D3Z4P2_MOUSE	D3Z4P2	41 kDa	1.9684	0.91199	0	4.0397	0.93456	2.7743	4.117	1.8001	2.6985	1.9381	3.9979	0.95012	3.1285	2.1079	2.5276	2.1856	1.3029	3.6352
LGI1_MOUSE	Q9JIA1	64 kDa	1.9684	5.4719	2.9639	3.2318	6.5419	4.6238	5.1462	7.2004	8.9949	5.8143	7.9959	5.7007	3.1285	7.3775	3.7915	8.7424	6.5147	4.847
LR16A_MOUSE	Q6EDY6	152 kDa	0.9842	0.91199	0	0	1.8691	0.92475	0	0.90005	0	0.96906	0.99949	0	1.0428	0	0	0	1.3029	1.2117
SYLC_MOUSE	Q8BMJ2	134 kDa	0.9842	0	0	0.80794	0.93456	0	0	0	0	0	0	0	2.0856	0	0	0	0	0
LCAP_MOUSE	Q8C129	117 kDa	36.416	29.184	27.663	21.814	21.495	25.893	11.322	27.002	21.588	20.35	22.988	27.554	20.856	28.456	26.54	20.763	26.059	26.658
Q7TMC8_MOUSE	Q7TMC8	119 kDa	1.9684	0.91199	0	1.6159	0.93456	0	2.0585	1.8001	2.6985	1.9381	0	0.95012	3.1285	2.1079	0	1.0928	0	2.4235
A2ASL8_MOUSE	A2ASL8 (+1)	42 kDa	0.9842	0.91199	0.98798	0.80794	0.93456	0.92475	0	0.90005	1.799	0.96906	0.99949	0	1.0428	2.1079	1.2638	1.0928	1.3029	1.2117
LSAMP_MOUSE	Q8BLK3	38 kDa	14.763	12.768	8.8918	13.735	13.084	12.947	32.936	17.101	19.789	26.165	15.992	19.953	11.471	26.348	12.638	19.67	24.756	19.388
LDHA_MOUSE	P06151	36 kDa	11.81	14.592	12.844	26.662	14.018	18.495	15.439	14.401	20.688	9.6906	12.993	4.7506	6.2569	9.4853	11.374	10.928	9.1205	4.847
LDHB_MOUSE	P16125	37 kDa	23.621	36.479	30.627	49.285	27.102	36.065	21.614	29.702	49.472	15.505	24.987	15.202	26.07	28.456	27.804	24.042	16.938	25.447
LMBD2_MOUSE	Q8C561	81 kDa	0.9842	5.4719	4.9399	1.6159	0.93456	2.7743	3.0877	0.90005	3.598	3.8762	0	9.5012	2.0856	2.1079	2.5276	1.0928	3.9088	2.4235
S27A1_MOUSE	Q60714	71 kDa	6.8894	4.5599	4.9399	2.4238	3.7382	4.6238	4.117	9.0005	4.4974	4.8453	4.9974	2.8504	4.1713	5.2696	7.5829	6.5568	5.2117	4.847
S27A4_MOUSE	Q91VE0	72 kDa	12.795	11.856	9.8798	16.159	12.149	12.022	13.38	17.101	17.09	16.474	7.9959	11.401	13.557	10.539	16.43	15.299	11.726	9.694
ACSL1_MOUSE	P41216	78 kDa	18.7	11.856	15.808	16.967	14.018	15.721	14.409	9.9006	19.789	15.505	8.9954	13.302	16.685	15.809	11.374	16.392	18.241	14.541
ACSL3_MOUSE	Q9CZW4	80 kDa	13.779	7.2959	11.856	11.311	5.6074	7.398	9.2632	4.5003	11.693	8.7215	4.9974	8.5511	7.2997	7.3775	10.111	16.392	10.423	8.4822
ACSL4_MOUSE	Q9QUJ7	79 kDa	12.795	10.944	7.9038	8.0794	6.5419	5.5485	1.0292	2.7002	11.693	3.8762	4.9974	3.8005	11.471	5.2696	2.5276	7.6496	6.5147	9.694
ACSL5_MOUSE	Q8JZR0	76 kDa	5.9052	1.824	0	4.8477	4.6728	2.7743	0	1.8001	5.3969	0	0	0.95012	3.1285	2.1079	1.2638	2.1856	0	3.6352
ACSL6_MOUSE	Q91WC3	78 kDa	126.96	99.406	107.69	79.178	71.027	96.174	110.13	109.81	118.73	118.22	78.959	98.813	96.982	96.961	115.01	85.239	114.66	95.728
ACBG1_MOUSE	Q99PU5	80 kDa	39.368	39.215	43.471	53.324	40.186	48.087	40.141	33.302	41.376	32.948	31.984	41.805	39.627	32.672	27.804	44.805	32.573	36.352
Q6ZY49_MOUSE	Q6ZY49	42 kDa	3.9368	3.6479	2.9639	0.80794	3.7382	5.5485	0	1.8001	6.2964	3.8762	1.999	1.9002	1.0428	3.1618	2.5276	5.464	2.6059	3.6352
LA_MOUSE	P32067	48 kDa	2.9526	0.91199	1.976	2.4238	4.6728	2.7743	3.0877	3.6002	0	3.8762	3.9979	1.9002	3.1285	3.1618	1.2638	3.2784	1.3029	3.6352
Q8K356_MOUSE	Q8K356	17 kDa	1.9684	2.736	2.9639	1.6159	0.93456	5.5485	0	2.7002	4.4974	1.9381	1.999	2.8504	2.0856	2.1079	1.2638	1.0928	2.6059	0
LCLT1_MOUSE	Q3UN02	44 kDa	3.9368	4.5599	4.9399	4.8477	1.8691	4.6238	2.0585	3.6002	4.4974	2.9072	2.9985	1.9002	3.1285	2.1079	0	3.2784	3.9088	2.4235
PCAT1_MOUSE	Q3TFD2	60 kDa	2.9526	1.824	1.976	4.0397	0.93456	0	3.0877	2.7002	1.799	2.9072	3.9979	1.9002	2.0856	4.2157	3.7915	1.0928	2.6059	2.4235
MBOA7_MOUSE	Q8CHK3	53 kDa	4.921	3.6479	3.9519	6.4635	2.8037	4.6238	5.1462	3.6002	8.0954	8.7215	3.9979	7.601	7.2997	8.4314	8.8468	8.7424	10.423	7.2705
LPCT4_MOUSE	Q6NVG1	57 kDa	8.8578	5.4719	7.9038	6.4635	6.5419	7.398	5.1462	7.2004	8.0954	6.7834	5.9969	6.6509	6.2569	8.4314	8.8468	8.7424	9.1205	6.0587
PPAL_MOUSE	P24638	49 kDa	0.9842	0.91199	0.98798	0	0	0.92475	2.0585	1.8001	0.89949	0	0	0.95012	0	0	0	1.0928	1.3029	0
LYAG_MOUSE	P70699	106 kDa	1.9684	0.91199	0	0	0.93456	0.92475	0	0.90005	0.89949	0	0	0	0	4.2157	1.2638	1.0928	3.9088	0
SCRB2_MOUSE	O35114	54 kDa	1.9684	0.91199	1.976	1.6159	2.8037	2.7743	2.0585	5.4003	0	1.9381	0	1.9002	1.0428	0	2.5276	0	1.3029	0
LAMP1_MOUSE	P11438 (+2)	44 kDa	16.731	10.944	10.868	4.8477	10.28	13.871	8.234	3.6002	14.392	11.629	6.9964	13.302	10.428	11.593	16.43	10.928	11.726	8.4822
LAMP2_MOUSE	P17047	46 kDa	3.9368	7.2959	5.9279	4.8477	7.4765	9.2475	6.1755	4.5003	6.2964	7.7525	3.9979	4.7506	6.2569	7.3775	5.0553	3.2784	5.2117	8.4822
LAMP5_MOUSE	Q9D387	32 kDa	0.9842	0.91199	1.976	4.0397	0.93456	3.699	4.117	0.90005	2.6985	0.96906	1.999	2.8504	1.0428	3.1618	1.2638	2.1856	1.3029	2.4235
MAEA_MOUSE	Q4VC33	45 kDa	3.9368	0	0.98798	0	0.93456	2.7743	1.0292	0	3.598	0.96906	1.999	1.9002	5.2141	1.0539	0	2.1856	0	1.2117
MIF_MOUSE	P34884	13 kDa	0.9842	3.6479	1.976	1.6159	2.8037	1.8495	4.117	4.5003	0.89949	1.9381	4.9974	2.8504	5.2141	4.2157	1.2638	4.3712	3.9088	3.6352
NIPA1_MOUSE	Q8BHK1	34 kDa	0.9842	0.91199	0.98798	0	0.93456	0.92475	1.0292	2.7002	1.799	0.96906	1.999	0.95012	3.1285	2.1079	1.2638	2.1856	0	0
MFSD6_MOUSE	Q8CBH5	86 kDa	13.779	10.944	11.856	11.311	9.3456	9.2475	12.351	8.1005	10.794	9.6906	9.9949	8.5511	7.2997	11.593	11.374	9.8352	15.635	9.694
PRIO_MOUSE	P04925	28 kDa	4.921	3.6479	3.9519	5.6556	3.7382	3.699	2.0585	5.4003	5.3969	3.8762	2.9985	4.7506	3.1285	7.3775	5.0553	3.2784	6.5147	0
MVP_MOUSE	Q9EQK5	96 kDa	26.574	40.127	39.519	17.775	28.971	15.721	18.526	35.102	12.593	30.041	32.983	39.905	32.327	33.726	3.7915	38.248	16.938	27.87
MDHC_MOUSE	P14152	37 kDa	12.795	18.24	11.856	13.735	8.4111	8.3228	17.497	10.801	12.593	8.7215	12.993	11.401	15.642	12.647	13.902	10.928	5.2117	16.964
MDHM_MOUSE	P08249	36 kDa	1.9684	6.3839	6.9159	2.4238	8.4111	1.8495	5.1462	0.90005	7.1959	4.8453	4.9974	4.7506	9.3854	4.2157	6.3191	7.6496	5.2117	6.0587
MLEC_MOUSE	Q6ZQI3	32 kDa	2.9526	4.5599	1.976	1.6159	3.7382	3.699	3.0877	2.7002	4.4974	0.96906	0.99949	3.8005	5.2141	0	2.5276	2.1856	1.3029	2.4235
AT131_MOUSE	Q9EPE9	132 kDa	8.8578	10.032	10.868	10.503	8.4111	7.398	7.2047	1.8001	8.0954	3.8762	2.9985	6.6509	6.2569	8.4314	3.7915	5.464	5.2117	7.2705
MPU1_MOUSE	Q9R0Q9	26 kDa	4.921	5.4719	4.9399	3.2318	4.6728	4.6238	1.0292	2.7002	6.2964	3.8762	2.9985	4.7506	1.0428	2.1079	1.2638	4.3712	5.2117	4.847
MOGS_MOUSE	Q80UM7	92 kDa	12.795	8.2079	7.9038	8.0794	5.6074	8.3228	2.0585	5.4003	10.794	4.8453	7.9959	3.8005	6.2569	4.2157	3.7915	5.464	6.5147	6.0587
MADD_MOUSE	Q80U28	175 kDa	15.747	10.032	8.8918	8.0794	8.4111	8.3228	14.409	8.1005	11.693	13.567	13.993	9.5012	8.3425	11.593	7.5829	9.8352	7.8176	8.4822
MATR3_MOUSE	Q8K310	95 kDa	28.542	20.064	25.688	30.702	28.971	19.42	16.468	20.701	15.291	29.072	20.989	20.903	22.942	25.294	21.485	21.856	18.241	21.811
PITM1_MOUSE	O35954	135 kDa	0.9842	2.736	1.976	0.80794	4.6728	0.92475	3.0877	5.4003	0	3.8762	1.999	2.8504	1.0428	0	0	4.3712	0	2.4235
PGRC1_MOUSE	O55022	22 kDa	29.526	26.448	35.567	73.523	25.233	39.764	50.433	25.201	35.08	36.824	38.98	27.554	25.028	33.726	31.596	28.413	57.329	32.717
PGRC2_MOUSE	Q80UU9	23 kDa	6.8894	2.736	3.9519	5.6556	3.7382	5.5485	11.322	3.6002	5.3969	3.8762	2.9985	6.6509	5.2141	6.3236	5.0553	7.6496	5.2117	3.6352
Q8K412_MOUSE	Q8K412 (+1)	54 kDa	0.9842	0	0	0	1.8691	0.92475	0	0	0.89949	0	0	0.95012	0	1.0539	0	0	0	2.4235
GRM1_MOUSE	P97772	133 kDa	2.9526	4.5599	2.9639	0	2.8037	3.699	2.0585	2.7002	2.6985	1.9381	0.99949	2.8504	2.0856	4.2157	1.2638	1.0928	3.9088	3.6352
GRM2_MOUSE	Q14BI2	96 kDa	16.731	20.064	11.856	12.119	13.084	19.42	19.556	15.301	17.09	17.443	10.994	17.102	12.514	14.755	18.957	9.8352	16.938	14.541
GRM3_MOUSE	Q9QYS2	99 kDa	9.842	6.3839	6.9159	4.0397	8.4111	10.172	11.322	9.9006	13.492	6.7834	4.9974	4.7506	4.1713	4.2157	8.8468	1.0928	3.9088	8.4822
GRM5_MOUSE	Q3UVX5	132 kDa	0.9842	2.736	0.98798	0.80794	1.8691	0	1.0292	0.90005	2.6985	0.96906	0	0.95012	1.0428	0	1.2638	0	0	0
MBLC2_MOUSE	Q8BL86	31 kDa	12.795	7.2959	8.8918	6.4635	9.3456	9.2475	4.117	9.0005	11.693	7.7525	10.994	10.451	9.3854	16.863	10.111	8.7424	15.635	8.4822
MGST1_MOUSE	Q91VS7	18 kDa	0	0	0	0	0	0	0	0	0.89949	0	0	0	1.0428	1.0539	0	2.1856	1.3029	1.2117
MACF1_MOUSE	Q9QXZ0	832 kDa	0	1.824	0.98798	1.6159	1.8691	0.92475	1.0292	1.8001	0.89949	0.96906	1.999	0.95012	0	0	0	1.0928	1.3029	0
Q2TBF9_MOUSE	Q2TBF9 (+1)	15 kDa	3.9368	4.5599	2.9639	2.4238	2.8037	2.7743	5.1462	2.7002	3.598	3.8762	2.9985	2.8504	3.1285	4.2157	1.2638	5.464	3.9088	2.4235
MAP1A_MOUSE	Q9QYR6	300 kDa	14.763	11.856	8.8918	13.735	16.822	19.42	15.439	10.801	2.6985	24.226	35.981	6.6509	31.285	7.3775	21.485	27.32	11.726	10.906
MAP1B_MOUSE	P14873	270 kDa	15.747	18.24	11.856	10.503	18.691	22.194	20.585	12.601	4.4974	34.886	33.983	8.5511	43.798	2.1079	30.332	24.042	7.8176	10.906
HM13_MOUSE	Q9D8V0	42 kDa	1.9684	0.91199	0.98798	0	0	0.92475	0	0.90005	2.6985	0.96906	0.99949	1.9002	1.0428	0	1.2638	2.1856	0	1.2117
FIS1_MOUSE	Q9CQ92	17 kDa	1.9684	2.736	0.98798	2.4238	0	0.92475	0	1.8001	2.6985	1.9381	0.99949	1.9002	2.0856	3.1618	0	2.1856	1.3029	2.4235
MIRO1_MOUSE	Q8BG51	72 kDa	0.9842	0.91199	1.976	0	0	0.92475	0	0.90005	0	0.96906	0	0.95012	1.0428	0	0	0	0	0
M3K6_MOUSE	Q9WTR2	143 kDa	1.9684	0	0.98798	0.80794	0.93456	0	0	0	0.89949	0	0	0	0	0	0	1.0928	1.3029	0
MOES_MOUSE	P26041	68 kDa	9.842	15.504	10.868	8.0794	14.953	12.022	9.2632	11.701	8.0954	12.598	15.992	11.401	23.985	17.917	15.166	7.6496	9.1205	8.4822
ABD12_MOUSE	Q99LR1	45 kDa	20.668	14.592	18.772	26.662	16.822	20.345	16.468	13.501	21.588	18.412	17.991	19.002	16.685	16.863	21.485	20.763	18.241	21.811
ABHD6_MOUSE	Q8R2Y0	38 kDa	7.8736	3.6479	2.9639	8.8874	7.4765	7.398	8.234	8.1005	8.0954	5.8143	4.9974	8.5511	5.2141	8.4314	10.111	8.7424	9.1205	7.2705
MOT1_MOUSE	P53986	53 kDa	0.9842	2.736	0.98798	2.4238	1.8691	1.8495	2.0585	0	0.89949	0.96906	0	1.9002	1.0428	2.1079	2.5276	1.0928	1.3029	0
MGLL_MOUSE	O35678	33 kDa	7.8736	7.2959	4.9399	3.2318	5.6074	5.5485	5.1462	1.8001	6.2964	3.8762	2.9985	4.7506	7.2997	4.2157	3.7915	12.021	3.9088	7.2705
MRT4_MOUSE	Q9D0I8	28 kDa	0	0	0	0	0.93456	0	1.0292	1.8001	0	0.96906	0	0.95012	1.0428	2.1079	1.2638	1.0928	0	0
MDR1A_MOUSE	P21447	141 kDa	3.9368	3.6479	1.976	3.2318	2.8037	3.699	3.0877	3.6002	5.3969	2.9072	3.9979	5.7007	3.1285	3.1618	3.7915	3.2784	5.2117	6.0587
MBB1A_MOUSE	Q7TPV4	152 kDa	1.9684	1.824	0.98798	0.80794	2.8037	0.92475	2.0585	2.7002	0.89949	4.8453	0	2.8504	4.1713	2.1079	0	3.2784	3.9088	3.6352
MBP_MOUSE	P04370	27 kDa	27.558	32.831	23.712	19.391	30.841	24.044	22.643	34.202	29.683	25.195	26.986	25.653	25.028	26.348	24.013	29.506	33.876	31.505
MYEF2_MOUSE	Q8C854	63 kDa	0	0.91199	0.98798	0	0.93456	0	1.0292	0.90005	0.89949	0.96906	1.999	0	1.0428	2.1079	0	0	0	1.2117
Q3UY21_MOUSE	Q3UY21 (+1)	28 kDa	4.921	5.4719	2.9639	4.8477	5.6074	6.4733	8.234	6.3004	7.1959	5.8143	9.9949	7.601	7.2997	7.3775	6.3191	5.464	9.1205	6.0587
Q62079_MOUSE	Q62079	27 kDa	37.4	37.391	32.603	34.742	33.644	42.539	29.848	33.302	26.985	28.103	35.981	26.603	28.156	28.456	30.332	30.599	28.664	38.776
MAG_MOUSE	P20917	69 kDa	2.9526	1.824	0	0.80794	0.93456	3.699	2.0585	0.90005	2.6985	0.96906	0	0	0	2.1079	2.5276	0	1.3029	0
MLF2_MOUSE	Q99KX1	28 kDa	0	0	0.98798	0	0.93456	0.92475	0	0.90005	0	1.9381	0	1.9002	2.0856	0	1.2638	2.1856	0	0
MYADM_MOUSE	O35682	35 kDa	1.9684	3.6479	1.976	1.6159	2.8037	3.699	1.0292	1.8001	3.598	2.9072	1.999	3.8005	2.0856	4.2157	2.5276	2.1856	5.2117	4.847
Q6PCW9_MOUSE	Q6PCW9	19 kDa	8.8578	11.856	10.868	3.2318	15.888	12.947	5.1462	7.2004	0.89949	4.8453	4.9974	5.7007	11.471	3.1618	5.0553	2.1856	2.6059	3.6352
Q7TQD7_MOUSE	Q7TQD7	132 kDa	6.8894	9.1199	7.9038	4.0397	12.149	3.699	1.0292	3.6002	1.799	2.9072	2.9985	5.7007	13.557	7.3775	3.7915	8.7424	2.6059	6.0587
MYL6B_MOUSE	Q8CI43	23 kDa	10.826	10.944	8.8918	11.311	9.3456	12.022	7.2047	3.6002	7.1959	10.66	6.9964	5.7007	6.2569	4.2157	5.0553	7.6496	10.423	2.4235
MYL9_MOUSE	Q9CQ19	20 kDa	15.747	17.328	26.675	18.583	18.691	20.345	17.497	12.601	6.2964	14.536	14.992	17.102	20.856	22.132	22.749	24.042	19.544	12.117
B2RWR8_MOUSE	B2RWR8	146 kDa	101.37	104.88	87.93	66.251	120.56	94.325	107.04	72.904	80.954	105.63	85.956	72.209	101.15	72.721	103.63	119.12	88.599	67.858
MYH10_MOUSE	Q61879	229 kDa	210.62	279.07	363.58	150.28	338.31	235.81	244.96	251.11	158.31	268.43	257.87	237.53	284.69	190.76	305.85	327.84	224.1	209.63
MYH14_MOUSE	Q6URW6	229 kDa	39.368	47.423	57.303	34.742	66.354	46.238	48.374	45.903	17.99	42.638	39.979	37.055	55.269	37.941	51.817	68.847	24.756	35.141
MYH9_MOUSE	Q8VDD5	226 kDa	147.63	163.25	195.62	113.92	162.61	181.25	166.74	162.91	117.83	165.71	165.91	148.22	181.45	157.03	213.59	213.1	145.93	136.93
MTMR1_MOUSE	Q9Z2C4	75 kDa	0	0	0	0.80794	0	0	1.0292	0	1.799	0.96906	0.99949	0	1.0428	0	0	2.1856	0	0
MTMR4_MOUSE	Q91XS1	133 kDa	0.9842	0	0	0	0	0	1.0292	0	2.6985	0	0	0	0	0	0	0	0	0
MTMR5_MOUSE	Q6ZPE2	209 kDa	4.921	3.6479	1.976	7.2715	3.7382	0.92475	2.0585	1.8001	2.6985	1.9381	2.9985	0.95012	2.0856	2.1079	0	1.0928	1.3029	2.4235
MARCS_MOUSE	P26645	30 kDa	0	1.824	0	0	0.93456	0.92475	1.0292	3.6002	1.799	0.96906	4.9974	0.95012	0	3.1618	1.2638	0	1.3029	1.2117
NHRF1_MOUSE	P70441	39 kDa	0	0.91199	0	1.6159	0.93456	0.92475	1.0292	1.8001	0.89949	0	1.999	0	1.0428	1.0539	0	0	0	2.4235
NAT8L_MOUSE	Q3UGX3	33 kDa	2.9526	1.824	0.98798	4.0397	2.8037	1.8495	2.0585	2.7002	4.4974	1.9381	1.999	1.9002	1.0428	1.0539	1.2638	2.1856	1.3029	0
NAT14_MOUSE	Q8BVG8	22 kDa	0.9842	0.91199	0.98798	0	0.93456	0.92475	0	0.90005	3.598	0.96906	0.99949	1.9002	0	1.0539	2.5276	1.0928	1.3029	1.2117
R4H243_MOUSE	R4H243	128 kDa	12.795	14.592	8.8918	6.4635	14.018	11.097	9.2632	13.501	7.1959	14.536	12.993	13.302	7.2997	6.3236	18.957	10.928	9.1205	13.329
NAPEP_MOUSE	Q8BH82	46 kDa	1.9684	0	0	0.80794	0.93456	0.92475	0	0	0	0	0	0	0	0	0	0	1.3029	1.2117
SIR2_MOUSE	Q8VDQ8	43 kDa	9.842	11.856	8.8918	7.2715	9.3456	9.2475	8.234	10.801	12.593	4.8453	9.9949	11.401	8.3425	11.593	11.374	10.928	11.726	18.176
NDUB3_MOUSE	Q9CQZ6	12 kDa	0	0	0	0	1.8691	0	0	0	0	0.96906	0	0	0	0	0	0	0	0
NB5R3_MOUSE	Q9DCN2	34 kDa	15.747	15.504	16.796	24.238	11.215	17.57	15.439	9.9006	25.186	15.505	17.991	16.152	10.428	13.701	16.43	16.392	23.453	18.176
NDUS1_MOUSE	Q91VD9	80 kDa	0	0.91199	2.9639	0	0.93456	0	0	0	0	0	0.99949	1.9002	0	0	0	0	0	0
NCPR_MOUSE	P37040	77 kDa	66.926	68.399	67.183	59.788	43.924	64.733	59.696	61.204	80.954	62.02	75.961	59.858	58.398	51.642	74.566	68.847	66.449	56.952
NAA15_MOUSE	Q80UM3	101 kDa	0.9842	0.91199	1.976	0.80794	3.7382	0	0	0.90005	0	0.96906	0	0.95012	3.1285	0	0	1.0928	0	0
B7ZNL2_MOUSE	B7ZNL2	44 kDa	7.8736	7.2959	8.8918	6.4635	11.215	9.2475	10.292	8.1005	3.598	8.7215	10.994	5.7007	13.557	3.1618	11.374	13.114	5.2117	4.847
NACAM_MOUSE	P70670	220 kDa	3.9368	3.6479	5.9279	2.4238	7.4765	3.699	6.1755	4.5003	0.89949	5.8143	6.9964	2.8504	7.2997	1.0539	2.5276	3.2784	2.6059	1.2117
NCKP1_MOUSE	P28660	129 kDa	79.721	70.223	74.099	56.556	68.223	71.206	44.257	40.502	46.773	69.772	66.966	71.259	93.854	56.912	44.234	64.476	42.997	90.881
NEO1_MOUSE	P97798	163 kDa	1.9684	1.824	1.976	4.0397	2.8037	0.92475	1.0292	0	1.799	0.96906	3.9979	0	1.0428	0	1.2638	0	1.3029	1.2117
SYNE1_MOUSE	Q6ZWR6	1010 kDa	0	0.91199	0.98798	0	0	0.92475	0	1.8001	0	0.96906	0	0	2.0856	2.1079	2.5276	0	0	0
SYNE2_MOUSE	Q6ZWQ0	783 kDa	1.9684	2.736	1.976	2.4238	2.8037	2.7743	2.0585	3.6002	2.6985	0.96906	1.999	1.9002	2.0856	1.0539	2.5276	3.2784	2.6059	2.4235
NCAM1_MOUSE	P13595	119 kDa	72.831	79.343	70.147	54.132	72.896	55.485	53.521	49.503	62.964	56.205	44.977	59.858	46.927	63.236	59.4	49.176	62.541	79.975
NCAM2_MOUSE	O35136	93 kDa	0.9842	0.91199	0	1.6159	0.93456	1.8495	1.0292	0	0.89949	0	0	0	0	0	1.2638	0	0	0
NRX1A_MOUSE	Q9CS84	166 kDa	5.9052	9.1199	6.9159	4.0397	3.7382	8.3228	3.0877	2.7002	5.3969	2.9072	4.9974	2.8504	6.2569	4.2157	6.3191	4.3712	5.2117	4.847
NRX3A_MOUSE	Q6P9K9	173 kDa	3.9368	4.5599	3.9519	2.4238	1.8691	3.699	0	0.90005	2.6985	0.96906	3.9979	0.95012	0	2.1079	2.5276	1.0928	1.3029	2.4235
NBEA_MOUSE	Q9EPN1	327 kDa	6.8894	7.2959	4.9399	5.6556	5.6074	5.5485	2.0585	3.6002	3.598	5.8143	2.9985	6.6509	7.2997	3.1618	1.2638	7.6496	3.9088	7.2705
NCAN_MOUSE	P55066	137 kDa	13.779	3.6479	0.98798	7.2715	3.7382	7.398	14.409	8.1005	12.593	10.66	7.9959	11.401	30.242	25.294	21.485	14.206	10.423	30.294
NCDN_MOUSE	Q9Z0E0	79 kDa	32.479	35.567	37.543	32.318	28.971	38.84	34.994	48.603	35.08	36.824	43.977	41.805	33.37	35.833	22.749	28.413	26.059	30.294
NFASC_MOUSE	Q810U3	138 kDa	11.81	13.68	12.844	11.311	16.822	15.721	15.439	14.401	13.492	12.598	13.993	11.401	9.3854	22.132	25.276	7.6496	14.332	19.388
NF1_MOUSE	Q04690	320 kDa	19.684	17.328	13.832	12.927	19.626	14.796	7.2047	6.3004	8.9949	10.66	11.994	22.803	27.113	13.701	7.5829	12.021	9.1205	10.906
NFL_MOUSE	P08551	62 kDa	1.9684	0	0	1.6159	0.93456	0	2.0585	4.5003	0.89949	0	0	0	3.1285	0	0	7.6496	0	1.2117
NFM_MOUSE	P08553	96 kDa	4.921	0	0.98798	0	5.6074	0	4.117	4.5003	0.89949	1.9381	1.999	0.95012	4.1713	1.0539	0	5.464	0	2.4235
NLGN2_MOUSE	Q69ZK9	91 kDa	3.9368	4.5599	3.9519	0	3.7382	0.92475	0	0	0.89949	2.9072	0	4.7506	3.1285	4.2157	0	0	1.3029	3.6352
NLGN3_MOUSE	Q8BYM5	91 kDa	1.9684	2.736	2.9639	3.2318	1.8691	2.7743	0	0	1.799	0.96906	0	0	0	2.1079	0	0	0	0
NEUM_MOUSE	P06837	24 kDa	0	0	0	1.6159	0	0	2.0585	0	0.89949	0	0	0	0	0	0	0	0	1.2117
NRCAM_MOUSE	Q810U4	139 kDa	1.9684	2.736	1.976	0.80794	0.93456	2.7743	1.0292	3.6002	1.799	0	1.999	0	0	3.1618	3.7915	0	0	0
NEGR1_MOUSE	Q80Z24	38 kDa	2.9526	11.856	7.9038	6.4635	9.3456	9.2475	2.0585	1.8001	10.794	3.8762	2.9985	3.8005	5.2141	7.3775	2.5276	4.3712	3.9088	6.0587
NPTXR_MOUSE	Q99J85	52 kDa	11.81	13.68	13.832	4.8477	12.149	9.2475	14.409	16.201	10.794	20.35	13.993	12.352	16.685	22.132	22.749	17.485	22.15	12.117
NPTX1_MOUSE	Q62443	47 kDa	4.921	5.4719	7.9038	7.2715	4.6728	7.398	3.0877	7.2004	4.4974	4.8453	3.9979	5.7007	6.2569	11.593	7.5829	7.6496	7.8176	8.4822
SEPT3_MOUSE	Q9Z1S5	40 kDa	0.9842	0.91199	0	1.6159	0	1.8495	1.0292	0	3.598	0.96906	1.999	1.9002	2.0856	1.0539	2.5276	3.2784	0	2.4235
PLPL6_MOUSE	Q3TRM4	150 kDa	2.9526	2.736	0.98798	0	1.8691	2.7743	1.0292	0.90005	0.89949	1.9381	0.99949	0.95012	1.0428	1.0539	0	3.2784	1.3029	1.2117
NPTN_MOUSE	P97300	44 kDa	16.731	22.8	23.712	19.391	23.364	26.818	46.316	40.502	28.784	32.948	29.985	19.002	21.899	26.348	46.761	31.691	41.694	27.87
NTRI_MOUSE	Q99PJ0	38 kDa	5.9052	5.4719	4.9399	4.0397	3.7382	2.7743	5.1462	9.9006	8.0954	6.7834	1.999	10.451	4.1713	6.3236	7.5829	7.6496	6.5147	2.4235
NETR_MOUSE	O08762	84 kDa	0	0.91199	0	0	0	0.92475	0	0	0	0	0	0.95012	0	0	0	0	2.6059	0
GANAB_MOUSE	Q8BHN3	107 kDa	13.779	17.328	16.796	9.6953	20.56	17.57	14.409	34.202	23.387	20.35	23.988	19.002	26.07	22.132	29.068	20.763	28.664	15.753
SATT_MOUSE	O35874	56 kDa	2.9526	1.824	1.976	2.4238	3.7382	3.699	3.0877	2.7002	3.598	3.8762	3.9979	3.8005	3.1285	3.1618	5.0553	3.2784	3.9088	3.6352
NCEH1_MOUSE	Q8BLF1	46 kDa	30.51	23.712	29.639	25.854	24.299	31.442	26.76	27.902	36.879	28.103	34.982	29.454	34.413	29.51	34.123	33.877	40.391	30.294
ZNFX1_MOUSE	Q8R151	219 kDa	0	0.91199	0	0	0	0	0	0	0.89949	0	1.999	0	1.0428	0	0	0	0	0
NICA_MOUSE	P57716	78 kDa	2.9526	3.6479	5.9279	5.6556	3.7382	7.398	3.0877	4.5003	2.6985	4.8453	0.99949	4.7506	1.0428	3.1618	8.8468	1.0928	3.9088	3.6352
NINL_MOUSE	Q6ZQ12	158 kDa	0	0	0	1.6159	0.93456	0	0	0	0	0	0	0	1.0428	0	0	0	0	0
NOMO1_MOUSE	Q6GQT9	133 kDa	0.9842	0.91199	2.9639	0.80794	0	0	0	0	0.89949	0	0	0	0	0	0	1.0928	0	0
NOE1_MOUSE	O88998	55 kDa	1.9684	0.91199	0	1.6159	0.93456	1.8495	0	0	0.89949	0.96906	0	0	0	1.0539	0	0	1.3029	1.2117
GBA2_MOUSE	Q69ZF3	103 kDa	7.8736	8.2079	9.8798	8.8874	4.6728	7.398	4.117	3.6002	9.8944	4.8453	0.99949	4.7506	4.1713	7.3775	3.7915	7.6496	5.2117	4.847
NTRK3_MOUSE	Q6VNS1	93 kDa	2.9526	2.736	1.976	2.4238	2.8037	1.8495	0	0.90005	0.89949	0.96906	0.99949	0.95012	0	1.0539	1.2638	0	0	0
NUCB1_MOUSE	Q02819	53 kDa	5.9052	10.944	5.9279	1.6159	9.3456	10.172	18.526	13.501	17.99	16.474	21.989	19.002	13.557	13.701	10.111	13.114	22.15	15.753
NUCL_MOUSE	P09405	77 kDa	98.42	74.783	80.026	96.145	75.7	71.206	117.33	87.305	83.652	77.525	87.955	79.81	83.425	104.34	83.412	92.888	80.782	90.881
Q5U438_MOUSE	Q5U438	33 kDa	13.779	16.416	11.856	8.8874	21.495	10.172	12.351	14.401	3.598	15.505	24.987	9.5012	17.728	12.647	11.374	18.578	9.1205	8.4822
NDKA_MOUSE	P15532	17 kDa	0	0.91199	0	2.4238	1.8691	0.92475	1.0292	0	0.89949	1.9381	0.99949	1.9002	0	0	0	0	0	1.2117
Q8BSH9_MOUSE	Q8BSH9	45 kDa	9.842	10.944	6.9159	6.4635	11.215	12.022	8.234	7.2004	3.598	6.7834	7.9959	5.7007	6.2569	6.3236	7.5829	8.7424	9.1205	10.906
OBSCN_MOUSE	A2AAJ9	966 kDa	0	0.91199	1.976	0	0.93456	0	0	0	0.89949	3.8762	5.9969	0.95012	4.1713	5.2696	1.2638	1.0928	3.9088	1.2117
OMGP_MOUSE	Q63912	49 kDa	0.9842	0.91199	0.98798	0	0	0	4.117	0.90005	2.6985	0	1.999	0	0	2.1079	2.5276	0	0	1.2117
Q6DFY2_MOUSE	Q6DFY2	37 kDa	4.921	7.2959	6.9159	5.6556	4.6728	3.699	2.0585	5.4003	6.2964	7.7525	1.999	7.601	4.1713	6.3236	7.5829	7.6496	6.5147	2.4235
Q62295_MOUSE	Q62295	40 kDa	0.9842	0.91199	0.98798	0	0	0.92475	1.0292	0.90005	0	0	1.999	0.95012	2.0856	0	2.5276	2.1856	2.6059	2.4235
OX2G_MOUSE	O54901 (+1)	31 kDa	4.921	6.3839	6.9159	1.6159	4.6728	8.3228	0	8.1005	6.2964	4.8453	5.9969	5.7007	3.1285	7.3775	6.3191	4.3712	9.1205	4.847
OSBP1_MOUSE	Q3B7Z2	89 kDa	0	0	0	0	0	0	0	0	1.799	0	0	0	0	0	0	0	0	0
PRVA_MOUSE	P32848	12 kDa	0	0	0	0	0	0	2.0585	0	0	0	1.999	0	0	0	0	0	1.3029	0
B9EJ80_MOUSE	B9EJ80	128 kDa	2.9526	2.736	3.9519	4.0397	2.8037	4.6238	4.117	1.8001	4.4974	0.96906	0.99949	2.8504	1.0428	2.1079	1.2638	1.0928	6.5147	6.0587
PTCD3_MOUSE	Q14C51	78 kDa	1.9684	0.91199	0.98798	4.0397	0	0	0	0.90005	0.89949	0	0.99949	0	1.0428	0	0	0	0	0
AMD_MOUSE	P97467	109 kDa	2.9526	4.5599	12.844	3.2318	0.93456	11.097	4.117	8.1005	8.9949	5.8143	4.9974	4.7506	1.0428	7.3775	2.5276	4.3712	5.2117	4.847
PPIA_MOUSE	P17742	18 kDa	3.9368	4.5599	1.976	2.4238	5.6074	3.699	5.1462	2.7002	8.0954	2.9072	4.9974	4.7506	5.2141	5.2696	5.0553	5.464	1.3029	3.6352
PPIB_MOUSE	P24369	24 kDa	11.81	12.768	12.844	8.0794	12.149	12.022	14.409	8.1005	11.693	9.6906	7.9959	11.401	11.471	7.3775	13.902	16.392	11.726	8.4822
FKB1A_MOUSE	P26883	12 kDa	0.9842	3.6479	2.9639	4.0397	0.93456	0.92475	1.0292	0.90005	3.598	1.9381	2.9985	0.95012	0	2.1079	2.5276	1.0928	1.3029	1.2117
FKB1B_MOUSE	Q9Z2I2	12 kDa	13.779	11.856	10.868	11.311	7.4765	12.022	10.292	6.3004	12.593	12.598	10.994	5.7007	5.2141	8.4314	6.3191	6.5568	14.332	4.847
FKBP2_MOUSE	P45878	15 kDa	11.81	10.032	7.9038	5.6556	8.4111	10.172	5.1462	11.701	11.693	9.6906	9.9949	7.601	11.471	10.539	10.111	8.7424	13.029	7.2705
PTH2_MOUSE	Q8R2Y8	20 kDa	4.921	2.736	2.9639	3.2318	3.7382	3.699	2.0585	4.5003	3.598	3.8762	2.9985	3.8005	3.1285	2.1079	5.0553	3.2784	3.9088	3.6352
B2RSW8_MOUSE	B2RSW8 (+1)	229 kDa	0.9842	1.824	0	0.80794	0	1.8495	4.117	0.90005	2.6985	0.96906	1.999	0	1.0428	2.1079	1.2638	1.0928	1.3029	0
PEPL_MOUSE	Q9R269	204 kDa	0	0	0	0.80794	0	0.92475	0	0.90005	0	0.96906	0	0	0	1.0539	3.7915	0	0	2.4235
Q6GT24_MOUSE	Q6GT24	25 kDa	1.9684	3.6479	0.98798	2.4238	2.8037	2.7743	2.0585	1.8001	1.799	0	1.999	0.95012	4.1713	2.1079	1.2638	0	1.3029	1.2117
PRDX1_MOUSE	P35700	22 kDa	1.9684	1.824	1.976	0.80794	1.8691	1.8495	1.0292	0	2.6985	0.96906	1.999	2.8504	3.1285	1.0539	2.5276	1.0928	2.6059	1.2117
PRDX2_MOUSE	Q61171	22 kDa	5.9052	7.2959	5.9279	4.8477	6.5419	4.6238	5.1462	5.4003	8.9949	7.7525	6.9964	7.601	8.3425	5.2696	7.5829	9.8352	5.2117	9.694
PRDX5_MOUSE	P99029	22 kDa	0	1.824	1.976	0.80794	0.93456	0.92475	1.0292	0.90005	0.89949	0.96906	0	0.95012	2.0856	1.0539	2.5276	2.1856	1.3029	1.2117
PSD3_MOUSE	Q2PFD7	115 kDa	0.9842	0	0.98798	0	1.8691	0.92475	1.0292	0.90005	0	0	0	0	2.0856	0	0	0	0	0
SYFA_MOUSE	Q8C0C7	58 kDa	2.9526	3.6479	6.9159	4.8477	7.4765	1.8495	10.292	4.5003	0.89949	12.598	8.9954	7.601	13.557	5.2696	3.7915	5.464	1.3029	13.329
SYFB_MOUSE	Q9WUA2	66 kDa	0.9842	5.4719	11.856	1.6159	17.757	4.6238	8.234	5.4003	0.89949	14.536	9.9949	9.5012	37.541	7.3775	2.5276	10.928	0	19.388
MPCP_MOUSE	Q8VEM8	40 kDa	0	4.5599	5.9279	2.4238	7.4765	0.92475	2.0585	4.5003	0	3.8762	7.9959	3.8005	1.0428	3.1618	1.2638	1.0928	5.2117	1.2117
CDS1_MOUSE	P98191	53 kDa	1.9684	2.736	0.98798	1.6159	1.8691	1.8495	1.0292	3.6002	2.6985	1.9381	0.99949	2.8504	2.0856	2.1079	3.7915	2.1856	3.9088	2.4235
CDS2_MOUSE	Q99L43	51 kDa	20.668	20.064	18.772	17.775	16.822	21.269	19.556	19.801	21.588	21.319	23.988	23.753	19.814	21.079	16.43	22.949	27.362	25.447
PEBP1_MOUSE	P70296	21 kDa	4.921	4.5599	3.9519	2.4238	6.5419	3.699	7.2047	2.7002	3.598	2.9072	4.9974	3.8005	5.2141	5.2696	5.0553	5.464	6.5147	4.847
SAC1_MOUSE	Q9EP69	67 kDa	66.926	56.543	58.291	45.245	54.205	74.905	65.872	64.804	88.15	60.082	55.971	60.808	60.483	56.912	72.038	78.682	71.661	56.952
P4K2A_MOUSE	Q2TBE6	54 kDa	1.9684	0.91199	0.98798	0.80794	0	1.8495	3.0877	2.7002	3.598	2.9072	1.999	1.9002	3.1285	4.2157	3.7915	1.0928	3.9088	2.4235
PI51C_MOUSE	O70161	72 kDa	9.842	6.3839	6.9159	17.775	8.4111	10.172	10.292	7.2004	5.3969	10.66	10.994	10.451	10.428	9.4853	7.5829	10.928	9.1205	6.0587
PI42A_MOUSE	O70172	46 kDa	1.9684	0.91199	0	3.2318	0	0	2.0585	1.8001	0	0.96906	0	0.95012	4.1713	1.0539	1.2638	1.0928	1.3029	1.2117
PI42B_MOUSE	Q80XI4	47 kDa	2.9526	1.824	1.976	1.6159	1.8691	1.8495	2.0585	1.8001	0.89949	2.9072	1.999	2.8504	7.2997	2.1079	1.2638	3.2784	1.3029	0
PI42C_MOUSE	Q91XU3	47 kDa	0.9842	0	0	0.80794	1.8691	0.92475	1.0292	0.90005	0	1.9381	1.999	1.9002	0	1.0539	1.2638	2.1856	1.3029	0
Q5PR72_MOUSE	Q5PR72	105 kDa	9.842	4.5599	5.9279	4.8477	1.8691	3.699	2.0585	3.6002	7.1959	3.8762	5.9969	4.7506	4.1713	6.3236	0	3.2784	5.2117	3.6352
PACS1_MOUSE	Q8K212	105 kDa	11.81	13.68	9.8798	8.8874	7.4765	9.2475	12.351	17.101	10.794	9.6906	11.994	11.401	12.514	11.593	11.374	9.8352	10.423	12.117
PGK1_MOUSE	P09411	45 kDa	2.9526	5.4719	3.9519	4.8477	10.28	6.4733	5.1462	5.4003	8.0954	5.8143	6.9964	6.6509	2.0856	6.3236	6.3191	6.5568	5.2117	2.4235
PGAM1_MOUSE	Q9DBJ1	29 kDa	0	7.2959	0.98798	6.4635	3.7382	2.7743	10.292	1.8001	4.4974	0.96906	2.9985	0	2.0856	3.1618	1.2638	2.1856	2.6059	1.2117
ABHD3_MOUSE	Q91ZH7	46 kDa	0	1.824	1.976	0	0.93456	1.8495	2.0585	1.8001	0.89949	1.9381	1.999	0.95012	1.0428	1.0539	1.2638	1.0928	1.3029	0
PLD3_MOUSE	O35405	54 kDa	1.9684	2.736	5.9279	3.2318	1.8691	1.8495	4.117	3.6002	3.598	3.8762	3.9979	5.7007	5.2141	6.3236	3.7915	5.464	5.2117	3.6352
GPX41_MOUSE	O70325	22 kDa	4.921	1.824	0.98798	4.8477	1.8691	3.699	1.0292	0.90005	2.6985	1.9381	2.9985	3.8005	3.1285	2.1079	1.2638	1.0928	2.6059	0
PLTP_MOUSE	P55065	54 kDa	3.9368	5.4719	3.9519	3.2318	1.8691	3.699	0	0.90005	8.9949	1.9381	0.99949	5.7007	4.1713	4.2157	5.0553	3.2784	5.2117	4.847
AT8A1_MOUSE	P70704	131 kDa	112.2	103.97	108.68	114.73	99.998	122.99	120.42	101.71	113.34	93.029	95.951	104.51	92.811	114.88	108.69	103.82	126.38	129.66
AT8A2_MOUSE	P98200	129 kDa	2.9526	4.5599	3.9519	6.4635	2.8037	3.699	0	3.6002	2.6985	1.9381	0	2.8504	4.1713	3.1618	2.5276	3.2784	1.3029	3.6352
KPRA_MOUSE	Q9D0M1	39 kDa	0	0	0	0.80794	0.93456	0.92475	0	0	1.799	0	0	0	0	0	0	0	0	0
KPRB_MOUSE	Q8R574	41 kDa	2.9526	0	0	2.4238	0.93456	0	1.0292	0.90005	0	1.9381	0.99949	0.95012	2.0856	3.1618	0	1.0928	6.5147	0
KPB1_MOUSE	P18826	139 kDa	1.9684	0.91199	1.976	3.2318	1.8691	3.699	0	0	0.89949	0.96906	0.99949	1.9002	2.0856	1.0539	0	2.1856	0	1.2117
KPBB_MOUSE	Q7TSH2	124 kDa	5.9052	5.4719	2.9639	4.0397	3.7382	4.6238	1.0292	0	4.4974	0.96906	2.9985	4.7506	4.1713	1.0539	2.5276	3.2784	1.3029	0
PHYIP_MOUSE	Q8K0S0	38 kDa	0	1.824	0	0.80794	2.8037	0	0	2.7002	0.89949	0.96906	1.999	0	0	3.1618	0	2.1856	0	0
PKP1_MOUSE	P97350	81 kDa	0	0.91199	0	0	0	0	0	0	0	0	0	7.601	0	0	1.2638	0	0	0
PKP4_MOUSE	Q68FH0	132 kDa	5.9052	2.736	2.9639	1.6159	2.8037	2.7743	1.0292	2.7002	2.6985	2.9072	2.9985	1.9002	2.0856	2.1079	3.7915	2.1856	2.6059	2.4235
AT2B1_MOUSE	G5E829	135 kDa	29.526	49.247	43.471	36.357	46.728	25.893	31.907	46.803	31.482	26.165	39.979	33.254	39.627	30.564	54.344	36.063	46.905	38.776
AT2B2_MOUSE	Q9R0K7	133 kDa	67.91	82.079	78.05	55.748	89.718	62.883	66.901	76.504	67.462	58.143	80.958	65.559	62.569	61.128	88.468	59.011	66.449	63.011
PLEC_MOUSE	Q9QXS1	534 kDa	0.9842	0	0.98798	0	0	0.92475	0	0	0.89949	0.96906	1.999	0	0	2.1079	2.5276	0	2.6059	1.2117
PLDX1_MOUSE	Q91ZV7	56 kDa	0.9842	3.6479	0	0	0	0	1.0292	0	0.89949	0	0.99949	0	0	0	2.5276	0	0	0
PXDC2_MOUSE	Q9DC11	60 kDa	1.9684	0.91199	0.98798	0.80794	0.93456	0.92475	1.0292	0	0	0.96906	0	0.95012	0	2.1079	1.2638	1.0928	0	0
PLXA4_MOUSE	Q80UG2	213 kDa	1.9684	7.2959	2.9639	2.4238	1.8691	2.7743	5.1462	2.7002	5.3969	0.96906	1.999	1.9002	1.0428	2.1079	0	2.1856	0	1.2117
PLXB2_MOUSE	B2RXS4	206 kDa	0.9842	0.91199	0.98798	1.6159	1.8691	1.8495	0	4.5003	0.89949	0	0.99949	0.95012	0	3.1618	0	1.0928	0	0
B2M1R7_MOUSE	B2M1R7 (+1)	38 kDa	0.9842	0.91199	1.976	1.6159	1.8691	0.92475	0	1.8001	2.6985	0.96906	0	0.95012	3.1285	0	0	1.0928	2.6059	1.2117
PABP1_MOUSE	P29341	71 kDa	5.9052	2.736	9.8798	5.6556	3.7382	3.699	4.117	1.8001	3.598	7.7525	1.999	6.6509	6.2569	7.3775	6.3191	6.5568	2.6059	4.847
PTBP2_MOUSE	Q91Z31	57 kDa	1.9684	0	0	0	1.8691	0	1.0292	0	0.89949	0	0	3.8005	1.0428	0	0	1.0928	0	1.2117
PRAF2_MOUSE	Q9JIG8	19 kDa	15.747	13.68	12.844	23.43	13.084	20.345	13.38	10.801	14.392	13.567	8.9954	11.401	16.685	17.917	17.694	22.949	22.15	18.176
PRAF3_MOUSE	Q8R5J9	22 kDa	33.463	25.536	30.627	40.397	30.841	28.667	21.614	31.502	33.281	31.979	23.988	29.454	32.327	42.157	34.123	30.599	28.664	31.505
PRP8_MOUSE	Q99PV0	274 kDa	9.842	6.3839	15.808	8.0794	4.6728	3.699	2.0585	0.90005	3.598	3.8762	0.99949	6.6509	9.3854	3.1618	0	6.5568	1.3029	3.6352
PCYOX_MOUSE	Q9CQF9	56 kDa	7.8736	7.2959	8.8918	12.119	5.6074	10.172	13.38	9.9006	13.492	12.598	12.993	13.302	12.514	7.3775	10.111	10.928	11.726	10.906
PCYXL_MOUSE	Q8C7K6	55 kDa	6.8894	3.6479	2.9639	3.2318	4.6728	6.4733	7.2047	9.0005	6.2964	9.6906	8.9954	13.302	10.428	6.3236	8.8468	10.928	7.8176	8.4822
PPAC2_MOUSE	Q9D4F2	32 kDa	0.9842	0.91199	0	0.80794	1.8691	1.8495	1.0292	0.90005	0	1.9381	1.999	0.95012	2.0856	1.0539	1.2638	1.0928	1.3029	1.2117
DDX17_MOUSE	Q501J6	72 kDa	0	1.824	0.98798	1.6159	0.93456	0.92475	0	0	0	0.96906	0	0	1.0428	0	0	1.0928	0	0
S7A14_MOUSE	Q8BXR1	84 kDa	6.8894	5.4719	5.9279	4.0397	2.8037	7.398	3.0877	6.3004	9.8944	9.6906	4.9974	6.6509	6.2569	9.4853	3.7915	6.5568	6.5147	12.117
ERG28_MOUSE	Q9ERY9	16 kDa	0.9842	0.91199	0.98798	5.6556	0.93456	0.92475	1.0292	0.90005	2.6985	0.96906	0	0.95012	1.0428	2.1079	1.2638	2.1856	2.6059	1.2117
ATP9A_MOUSE	O70228	119 kDa	23.621	20.064	22.724	17.775	16.822	18.495	8.234	13.501	19.789	14.536	14.992	14.252	9.3854	14.755	11.374	14.206	14.332	12.117
USP9X_MOUSE	P70398	291 kDa	14.763	19.152	17.784	20.199	14.953	14.796	10.292	16.201	10.794	6.7834	15.992	10.451	10.428	10.539	8.8468	13.114	7.8176	10.906
Q8CEH8_MOUSE	Q8CEH8	15 kDa	0.9842	3.6479	0.98798	0.80794	0.93456	2.7743	3.0877	2.7002	2.6985	1.9381	1.999	0.95012	2.0856	3.1618	0	0	1.3029	2.4235
PROF2_MOUSE	Q9JJV2	15 kDa	0.9842	1.824	2.9639	3.2318	1.8691	1.8495	2.0585	1.8001	4.4974	0.96906	1.999	1.9002	2.0856	2.1079	1.2638	2.1856	0	1.2117
PDCD6_MOUSE	P12815	22 kDa	0	0	0	0	0	0	2.0585	0	0	0	0	0	0	0	0	0	0	0
ANKH_MOUSE	Q9JHZ2	54 kDa	0.9842	0.91199	1.976	1.6159	1.8691	3.699	1.0292	3.6002	3.598	0.96906	0.99949	2.8504	2.0856	3.1618	3.7915	0	3.9088	1.2117
PREB_MOUSE	Q9WUQ2	45 kDa	1.9684	1.824	1.976	2.4238	1.8691	4.6238	2.0585	2.7002	6.2964	2.9072	2.9985	1.9002	1.0428	4.2157	2.5276	1.0928	2.6059	4.847
PA2G4_MOUSE	P50580	44 kDa	2.9526	4.5599	7.9038	1.6159	6.5419	2.7743	2.0585	2.7002	0.89949	5.8143	4.9974	5.7007	3.1285	7.3775	1.2638	2.1856	0	3.6352
LRP1_MOUSE	Q91ZX7	505 kDa	122.04	123.12	132.39	100.99	106.54	116.52	110.13	100.81	128.63	93.998	107.94	105.46	68.826	125.42	139.02	121.3	127.69	111.48
PCCA_MOUSE	Q91ZA3	80 kDa	1.9684	0	0	0.80794	0	0	0	0	0	0	0	0.95012	0	0	0	0	0	0
PCCB_MOUSE	Q99MN9	58 kDa	0.9842	0	0	0	0	0	0	0	1.799	0	0	0	0	0	1.2638	1.0928	0	0
PCSK1_MOUSE	Q9QXV0	27 kDa	0.9842	0.91199	3.9519	2.4238	1.8691	0.92475	2.0585	5.4003	3.598	1.9381	7.9959	0.95012	3.1285	8.4314	6.3191	2.1856	9.1205	1.2117
SAP_MOUSE	Q61207	61 kDa	1.9684	3.6479	0	0	1.8691	0.92475	0	0.90005	2.6985	2.9072	2.9985	1.9002	2.0856	6.3236	1.2638	2.1856	1.3029	2.4235
PSA1_MOUSE	Q9R1P4	30 kDa	5.9052	3.6479	0.98798	19.391	5.6074	6.4733	2.0585	2.7002	12.593	5.8143	0.99949	1.9002	4.1713	1.0539	6.3191	4.3712	3.9088	6.0587
PSA2_MOUSE	P49722	26 kDa	20.668	4.5599	4.9399	16.967	9.3456	11.097	4.117	4.5003	26.085	17.443	7.9959	16.152	10.428	15.809	20.221	13.114	11.726	16.964
PSA3_MOUSE	O70435 (+1)	28 kDa	8.8578	9.1199	3.9519	17.775	1.8691	8.3228	3.0877	0	10.794	3.8762	4.9974	5.7007	6.2569	4.2157	3.7915	4.3712	0	9.694
PSA4_MOUSE	Q9R1P0	29 kDa	12.795	2.736	0.98798	17.775	4.6728	7.398	5.1462	2.7002	13.492	14.536	3.9979	6.6509	9.3854	6.3236	8.8468	7.6496	7.8176	6.0587
PSA6_MOUSE	Q9QUM9	27 kDa	12.795	6.3839	3.9519	16.967	7.4765	11.097	5.1462	4.5003	19.789	15.505	9.9949	12.352	13.557	12.647	10.111	8.7424	11.726	14.541
PSA7_MOUSE	Q9Z2U0	28 kDa	10.826	3.6479	4.9399	15.351	5.6074	6.4733	2.0585	3.6002	8.9949	5.8143	3.9979	7.601	7.2997	8.4314	12.638	5.464	10.423	9.694
PSB1_MOUSE	O09061	26 kDa	11.81	1.824	0	15.351	5.6074	3.699	2.0585	1.8001	9.8944	10.66	3.9979	9.5012	4.1713	8.4314	7.5829	5.464	7.8176	7.2705
PSB2_MOUSE	Q9R1P3	23 kDa	10.826	4.5599	2.9639	13.735	6.5419	4.6238	5.1462	3.6002	10.794	5.8143	3.9979	4.7506	8.3425	5.2696	6.3191	9.8352	6.5147	9.694
PSB3_MOUSE	Q9R1P1	23 kDa	5.9052	2.736	1.976	8.8874	5.6074	6.4733	3.0877	2.7002	9.8944	4.8453	2.9985	4.7506	5.2141	4.2157	3.7915	6.5568	6.5147	7.2705
PSB4_MOUSE	P99026	29 kDa	9.842	7.2959	3.9519	11.311	8.4111	8.3228	6.1755	5.4003	11.693	7.7525	7.9959	9.5012	6.2569	5.2696	8.8468	10.928	10.423	12.117
PSB5_MOUSE	O55234	29 kDa	10.826	3.6479	1.976	14.543	6.5419	5.5485	5.1462	2.7002	9.8944	5.8143	2.9985	6.6509	4.1713	3.1618	5.0553	4.3712	3.9088	4.847
PSB6_MOUSE	Q60692	25 kDa	5.9052	3.6479	2.9639	6.4635	4.6728	3.699	2.0585	3.6002	6.2964	4.8453	3.9979	4.7506	5.2141	3.1618	6.3191	5.464	5.2117	6.0587
PSB7_MOUSE	P70195	30 kDa	2.9526	2.736	2.9639	4.0397	2.8037	2.7743	1.0292	0	4.4974	2.9072	3.9979	2.8504	3.1285	3.1618	3.7915	4.3712	3.9088	2.4235
ECM29_MOUSE	Q6PDI5	204 kDa	0	0.91199	1.976	0.80794	0.93456	0.92475	0	0.90005	0.89949	0	0	0.95012	2.0856	0	0	0	0	1.2117
Z4YK56_MOUSE	Z4YK56	119 kDa	1.9684	1.824	2.9639	0	0.93456	1.8495	1.0292	3.6002	0.89949	0.96906	0	0	0	1.0539	0	0	0	0
BRK1_MOUSE	Q91VR8	9 kDa	0.9842	0.91199	2.9639	1.6159	1.8691	3.699	4.117	2.7002	0	1.9381	4.9974	5.7007	6.2569	0	0	0	0	2.4235
CNPY2_MOUSE	Q9QXT0	21 kDa	0	0.91199	0	0	0.93456	0.92475	1.0292	0	0.89949	0	2.9985	0.95012	1.0428	0	1.2638	1.0928	2.6059	0
DEK_MOUSE	Q7TNV0	43 kDa	0.9842	0	0.98798	0	0.93456	0.92475	1.0292	0.90005	0	2.9072	0	1.9002	1.0428	0	3.7915	1.0928	0	1.2117
PDIA1_MOUSE	P09103	57 kDa	15.747	14.592	14.82	6.4635	20.56	20.345	12.351	25.201	37.778	31.979	31.984	20.903	25.028	30.564	21.485	24.042	37.785	19.388
PDIA3_MOUSE	P27773	57 kDa	36.416	36.479	29.639	26.662	39.252	36.99	75.135	67.504	80.954	56.205	65.966	66.509	69.869	65.343	60.663	68.847	76.873	65.434
PDIA4_MOUSE	P08003	72 kDa	6.8894	8.2079	2.9639	0.80794	3.7382	4.6238	3.0877	4.5003	5.3969	2.9072	1.999	6.6509	6.2569	7.3775	6.3191	4.3712	5.2117	1.2117
PDIA6_MOUSE	Q922R8	48 kDa	9.842	7.2959	5.9279	3.2318	8.4111	6.4733	4.117	9.0005	8.9949	7.7525	9.9949	8.5511	7.2997	9.4853	12.638	9.8352	10.423	8.4822
TMX3_MOUSE	Q8BXZ1	52 kDa	6.8894	5.4719	6.9159	7.2715	4.6728	8.3228	7.2047	6.3004	9.8944	3.8762	5.9969	6.6509	8.3425	5.2696	6.3191	6.5568	10.423	7.2705
D4AFX7_MOUSE	D4AFX7	255 kDa	63.973	62.015	70.147	54.132	42.99	58.259	38.082	49.503	71.959	47.484	41.978	76.96	58.398	72.721	54.344	49.176	58.632	69.069
LMAN1_MOUSE	Q9D0F3	58 kDa	13.779	10.032	7.9038	5.6556	10.28	14.796	15.439	9.9006	18.889	12.598	12.993	15.202	11.471	9.4853	15.166	9.8352	7.8176	12.117
F126B_MOUSE	Q8C729	59 kDa	0.9842	0.91199	2.9639	0.80794	0	0.92475	1.0292	0.90005	1.799	0	0.99949	0	2.0856	1.0539	0	1.0928	0	1.2117
F134A_MOUSE	Q6NS82	58 kDa	3.9368	1.824	0	1.6159	1.8691	1.8495	1.0292	1.8001	4.4974	2.9072	1.999	1.9002	2.0856	5.2696	2.5276	2.1856	1.3029	1.2117
F208B_MOUSE	Q5DTT3	264 kDa	0	0	0	0	0	0	0	0	0	0	0	0	0	0	0	0	0	2.4235
FA92B_MOUSE	Q3V2J0	33 kDa	3.9368	3.6479	5.9279	1.6159	4.6728	4.6238	1.0292	8.1005	2.6985	2.9072	7.9959	3.8005	4.1713	1.0539	2.5276	2.1856	3.9088	4.847
FA98B_MOUSE	Q80VD1	45 kDa	0	0	0	0	0	0	1.0292	1.8001	0	0	0	0.95012	0	0	0	0	1.3029	0
E9Q9C6_MOUSE	E9Q9C6	275 kDa	0.9842	0.91199	2.9639	0.80794	0	0.92475	1.0292	0.90005	3.598	1.9381	5.9969	2.8504	1.0428	3.1618	6.3191	2.1856	0	0
E9Q2E4_MOUSE	E9Q2E4	484 kDa	3.9368	0.91199	1.976	0.80794	3.7382	2.7743	2.0585	2.7002	0	3.8762	2.9985	0.95012	8.3425	1.0539	2.5276	5.464	1.3029	1.2117
F6RSK3_MOUSE	F6RSK3	18 kDa	5.9052	5.4719	7.9038	6.4635	8.4111	7.398	11.322	10.801	6.2964	8.7215	9.9949	11.401	7.2997	6.3236	3.7915	7.6496	7.8176	9.694
E9PZB3_MOUSE	E9PZB3	20 kDa	10.826	14.592	17.784	9.6953	13.084	11.097	13.38	18.001	10.794	14.536	18.99	11.401	14.599	15.809	15.166	16.392	22.15	12.117
D3YTY6_MOUSE	D3YTY6	17 kDa	3.9368	4.5599	2.9639	7.2715	4.6728	4.6238	6.1755	4.5003	0.89949	5.8143	1.999	3.8005	6.2569	1.0539	3.7915	5.464	1.3029	3.6352
F6SVV1_MOUSE	F6SVV1	22 kDa	20.668	22.8	27.663	19.391	31.775	24.968	26.76	29.702	11.693	23.257	30.984	21.853	38.584	33.726	32.859	34.97	20.847	15.753
E9PZP8_MOUSE	E9PZP8	533 kDa	10.826	6.3839	7.9038	9.6953	4.6728	2.7743	2.0585	4.5003	0.89949	1.9381	3.9979	2.8504	8.3425	4.2157	1.2638	7.6496	2.6059	3.6352
Q80VC8_MOUSE	Q80VC8	47 kDa	0	0.91199	1.976	0.80794	0	3.699	0	0.90005	2.6985	0	0.99949	1.9002	0	0	0	0	0	0
JAGN1_MOUSE	Q5XKN4	21 kDa	0.9842	0.91199	0.98798	0.80794	0.93456	1.8495	0	0.90005	0.89949	0	0.99949	1.9002	2.0856	2.1079	0	1.0928	1.3029	1.2117
E9Q9B7_MOUSE	E9Q9B7	199 kDa	0.9842	2.736	0.98798	0	0	0.92475	0	0.90005	0	0	0.99949	0.95012	0	1.0539	0	0	0	0
Q4VA93_MOUSE	Q4VA93	77 kDa	37.4	32.831	28.651	28.278	31.775	28.667	27.79	32.402	36.879	37.793	31.984	29.454	28.156	34.78	32.859	26.227	22.15	20.6
PACN1_MOUSE	Q61644	51 kDa	3.9368	0.91199	4.9399	4.8477	4.6728	3.699	2.0585	1.8001	4.4974	0.96906	3.9979	4.7506	3.1285	9.4853	5.0553	3.2784	0	7.2705
KPCB_MOUSE	P68404	77 kDa	44.289	39.215	33.591	40.397	43.924	36.99	43.228	43.203	44.075	41.669	47.975	42.756	45.884	44.265	46.761	38.248	35.179	36.352
KPCE_MOUSE	P16054	84 kDa	12.795	11.856	9.8798	12.927	11.215	11.097	12.351	11.701	13.492	14.536	8.9954	10.451	12.514	14.755	11.374	8.7424	11.726	8.4822
KPCG_MOUSE	P63318	78 kDa	59.052	62.015	68.171	79.178	66.354	53.636	74.106	53.103	44.075	66.865	62.968	69.359	55.269	61.128	48.025	66.661	40.391	58.164
E9Q0F0_MOUSE	E9Q0F0	112 kDa	6.8894	2.736	6.9159	4.0397	6.5419	2.7743	5.1462	11.701	8.0954	12.598	9.9949	21.853	5.2141	15.809	27.804	8.7424	6.5147	4.847
MCM10_MOUSE	Q0VBD2	98 kDa	0.9842	0	0	1.6159	0	0.92475	0	0	0	0	0	0	0	1.0539	0	0	0	0
E9PVX6_MOUSE	E9PVX6	351 kDa	0	0	0	0.80794	0	0	1.0292	0.90005	0	0.96906	0	0.95012	0	2.1079	0	0	0	0
E9Q1F5_MOUSE	E9Q1F5	203 kDa	0	23.712	24.7	0	0	24.044	27.79	13.501	17.99	27.134	10.994	19.953	21.899	17.917	25.276	15.299	18.241	19.388
E9Q411_MOUSE	E9Q411	266 kDa	1.9684	0	0.98798	1.6159	0	0.92475	0	0	0.89949	0.96906	0	0	0	2.1079	0	1.0928	1.3029	0
NDRG2_MOUSE	Q9QYG0	41 kDa	1.9684	2.736	1.976	1.6159	3.7382	2.7743	1.0292	4.5003	4.4974	1.9381	3.9979	0.95012	3.1285	4.2157	3.7915	2.1856	3.9088	1.2117
NDRG3_MOUSE	Q9QYF9	42 kDa	1.9684	2.736	1.976	1.6159	2.8037	1.8495	1.0292	2.7002	1.799	1.9381	0.99949	2.8504	2.0856	2.1079	1.2638	2.1856	2.6059	2.4235
E9Q1W3_MOUSE	E9Q1W3	829 kDa	0	0.91199	0	1.6159	1.8691	0	0	0	0.89949	0	0.99949	0	0	1.0539	1.2638	0	0	0
NIPS1_MOUSE	O55125	33 kDa	0.9842	1.824	1.976	1.6159	1.8691	3.699	2.0585	3.6002	3.598	2.9072	1.999	3.8005	3.1285	0	1.2638	3.2784	2.6059	3.6352
E9Q7X7_MOUSE	E9Q7X7	185 kDa	1.9684	3.6479	1.976	0	0.93456	0.92475	0	0.90005	0.89949	1.9381	0	0.95012	0	2.1079	1.2638	0	1.3029	2.4235
PMGT2_MOUSE	Q8BW41	69 kDa	4.921	2.736	6.9159	6.4635	4.6728	5.5485	2.0585	5.4003	4.4974	3.8762	3.9979	2.8504	3.1285	3.1618	5.0553	3.2784	5.2117	6.0587
Q8CFX3_MOUSE	Q8CFX3	112 kDa	1.9684	2.736	2.9639	0.80794	1.8691	0.92475	0	0	0	0	1.999	1.9002	1.0428	1.0539	0	3.2784	2.6059	0
E9Q3L2_MOUSE	E9Q3L2	231 kDa	13.779	14.592	10.868	6.4635	8.4111	8.3228	4.117	14.401	7.1959	9.6906	13.993	10.451	15.642	8.4314	3.7915	13.114	10.423	8.4822
PRUN2_MOUSE	Q52KR3	340 kDa	1.9684	3.6479	3.9519	2.4238	2.8037	2.7743	2.0585	3.6002	4.4974	1.9381	6.9964	1.9002	3.1285	2.1079	5.0553	4.3712	3.9088	3.6352
E9Q912_MOUSE	E9Q912	66 kDa	1.9684	1.824	0.98798	1.6159	3.7382	1.8495	2.0585	0	1.799	1.9381	1.999	1.9002	3.1285	2.1079	2.5276	2.1856	2.6059	3.6352
Q0VBL3_MOUSE	Q0VBL3	106 kDa	0	0	0	0	0	0	0	0	0	0	0	0	0	1.0539	3.7915	1.0928	1.3029	0
RER1_MOUSE	Q9CQU3	23 kDa	0.9842	0.91199	0.98798	1.6159	0	2.7743	2.0585	2.7002	1.799	0	2.9985	2.8504	3.1285	3.1618	3.7915	0	1.3029	1.2117
F8VQ70_MOUSE	F8VQ70 (+1)	158 kDa	0	0	0	0	0	0	0	1.8001	0	0	0	0	0	0	0	0	0	0
SE1L1_MOUSE	Q9Z2G6	88 kDa	0.9842	0.91199	0	0.80794	0	1.8495	0	0.90005	0.89949	0.96906	0	0.95012	0	0	1.2638	1.0928	0	0
Q9D6D0_MOUSE	Q9D6D0	36 kDa	0	0.91199	0.98798	2.4238	0	0.92475	2.0585	1.8001	2.6985	0.96906	0	0.95012	1.0428	2.1079	1.2638	1.0928	1.3029	1.2117
SOGA3_MOUSE	Q6NZL0	103 kDa	4.921	1.824	2.9639	2.4238	1.8691	1.8495	2.0585	1.8001	3.598	2.9072	1.999	2.8504	4.1713	6.3236	2.5276	2.1856	6.5147	3.6352
SPT2_MOUSE	Q68FG3	75 kDa	0.9842	0.91199	0	0.80794	0.93456	0.92475	0	0.90005	0.89949	0.96906	0	0.95012	2.0856	1.0539	1.2638	0	0	1.2117
Q68FG2_MOUSE	Q68FG2	271 kDa	18.7	13.68	11.856	21.007	19.626	15.721	6.1755	7.2004	16.191	3.8762	10.994	12.352	13.557	6.3236	11.374	20.763	1.3029	8.4822
THEM6_MOUSE	Q80ZW2	24 kDa	15.747	9.1199	9.8798	5.6556	7.4765	10.172	15.439	8.1005	11.693	8.7215	8.9954	12.352	8.3425	10.539	11.374	16.392	13.029	7.2705
D3YZZ5_MOUSE	D3YZZ5	25 kDa	4.921	4.5599	1.976	0.80794	1.8691	4.6238	6.1755	2.7002	7.1959	2.9072	2.9985	3.8005	3.1285	4.2157	5.0553	2.1856	6.5147	3.6352
D3Z0P8_MOUSE	D3Z0P8	30 kDa	0	0.91199	0.98798	0	0	0	0	0	0	2.9072	0.99949	0	0	0	0	0	0	0
A2AU34_MOUSE	A2AU34	25 kDa	0.9842	0.91199	0	0.80794	0	0.92475	2.0585	0.90005	3.598	0	0	0	0	1.0539	0	0	0	0
O35452_MOUSE	O35452	435 kDa	0.9842	1.824	0.98798	0	2.8037	0	1.0292	1.8001	0	0.96906	1.999	0.95012	2.0856	0	1.2638	3.2784	1.3029	1.2117
TTYH1_MOUSE	Q9D3A9	49 kDa	2.9526	5.4719	1.976	2.4238	2.8037	2.7743	2.0585	7.2004	2.6985	1.9381	3.9979	2.8504	6.2569	4.2157	6.3191	3.2784	3.9088	3.6352
A6MDD2_MOUSE	A6MDD2 (+1)	106 kDa	0.9842	0	0	2.4238	0	1.8495	1.0292	0	0	0.96906	0	0.95012	1.0428	0	1.2638	2.1856	2.6059	0
VAC14_MOUSE	Q80WQ2	88 kDa	0.9842	0.91199	0.98798	1.6159	0.93456	0.92475	1.0292	0.90005	0.89949	0.96906	0.99949	0.95012	1.0428	1.0539	0	0	1.3029	0
B1ART2_MOUSE	B1ART2	491 kDa	2.9526	2.736	3.9519	0	1.8691	2.7743	1.0292	0	2.6985	4.8453	1.999	0	4.1713	2.1079	5.0553	3.2784	1.3029	2.4235
YIF1B_MOUSE	Q9CX30	34 kDa	6.8894	4.5599	4.9399	2.4238	3.7382	4.6238	2.0585	2.7002	6.2964	6.7834	4.9974	3.8005	3.1285	4.2157	2.5276	2.1856	5.2117	6.0587
PADI2_MOUSE	Q08642	76 kDa	1.9684	1.824	1.976	1.6159	0	0	0	0	1.799	1.9381	1.999	1.9002	3.1285	2.1079	3.7915	2.1856	2.6059	2.4235
MYCT_MOUSE	Q3UHK1	69 kDa	10.826	8.2079	6.9159	6.4635	8.4111	14.796	13.38	8.1005	11.693	9.6906	10.994	8.5511	5.2141	6.3236	8.8468	5.464	6.5147	7.2705
RET_MOUSE	P35546	124 kDa	0	0.91199	0	0.80794	0	1.8495	0	1.8001	0	0	0	0	1.0428	0	0	0	1.3029	0
PURG_MOUSE	Q8R4E6	40 kDa	0.9842	0.91199	0	1.6159	0	0	1.0292	0.90005	0	0.96906	0	0	0	2.1079	0	1.0928	0	0
PSA_MOUSE	Q11011	103 kDa	0	1.824	0.98798	0.80794	0	0	0	0	2.6985	0	0	0	1.0428	1.0539	0	0	0	1.2117
SAHH3_MOUSE	Q68FL4	67 kDa	0	0.91199	0	2.4238	0.93456	1.8495	2.0585	0	1.799	0	0	0	0	0	1.2638	0	0	0
DHX30_MOUSE	Q99PU8	137 kDa	11.81	9.1199	10.868	8.8874	10.28	2.7743	4.117	9.9006	2.6985	4.8453	4.9974	5.7007	12.514	14.755	1.2638	6.5568	1.3029	3.6352
HKDC1_MOUSE	Q91W97	102 kDa	0.9842	0.91199	2.9639	1.6159	0	0.92475	1.0292	0.90005	1.799	1.9381	0	0.95012	1.0428	2.1079	0	0	1.3029	1.2117
LC7L2_MOUSE	Q7TNC4	47 kDa	0	0.91199	0.98798	0	2.8037	0	1.0292	0.90005	0	0.96906	0	0	1.0428	0	1.2638	1.0928	0	0
PDXK_MOUSE	Q8K183	35 kDa	0	0	0	0	0	0	2.0585	0	1.799	0	0	0	2.0856	0	1.2638	0	1.3029	1.2117
ODPA_MOUSE	P35486	43 kDa	2.9526	3.6479	0.98798	1.6159	5.6074	0.92475	4.117	1.8001	1.799	7.7525	1.999	0.95012	6.2569	3.1618	1.2638	4.3712	2.6059	1.2117
ODPB_MOUSE	Q9D051	39 kDa	2.9526	0.91199	0	1.6159	5.6074	0.92475	4.117	1.8001	0	3.8762	1.999	0	3.1285	1.0539	1.2638	5.464	1.3029	2.4235
ODPX_MOUSE	Q8BKZ9	54 kDa	4.921	4.5599	6.9159	1.6159	8.4111	3.699	7.2047	3.6002	1.799	6.7834	6.9964	2.8504	4.1713	6.3236	3.7915	9.8352	6.5147	3.6352
KPYM_MOUSE	P52480	58 kDa	36.416	30.096	18.772	72.715	38.317	45.313	77.193	41.402	88.15	61.051	55.971	47.506	65.698	42.157	44.234	67.754	46.905	70.281
GDIA_MOUSE	P50396	51 kDa	0.9842	5.4719	0.98798	1.6159	1.8691	3.699	8.234	0.90005	2.6985	0.96906	1.999	0	3.1285	1.0539	0	1.0928	1.3029	0
GDIB_MOUSE	Q61598	51 kDa	0	0	0	0	0	3.699	5.1462	0	1.799	0	0	0	1.0428	1.0539	0	0	0	1.2117
Q50HX2_MOUSE	Q50HX2	24 kDa	18.7	10.944	15.808	12.927	12.149	17.57	19.556	20.701	20.688	20.35	12.993	19.953	14.599	23.186	22.749	17.485	15.635	15.753
Q50HX3_MOUSE	Q50HX3	22 kDa	20.668	14.592	18.772	21.007	13.084	18.495	18.526	20.701	21.588	20.35	15.992	20.903	16.685	22.132	20.221	19.67	16.938	16.964
Q0PD56_MOUSE	Q0PD56	25 kDa	8.8578	5.4719	6.9159	6.4635	5.6074	5.5485	7.2047	8.1005	8.0954	5.8143	9.9949	7.601	6.2569	7.3775	5.0553	7.6496	13.029	10.906
RADI_MOUSE	P26043	69 kDa	11.81	13.68	10.868	10.503	15.888	14.796	13.38	10.801	7.1959	14.536	17.991	10.451	23.985	14.755	18.957	12.021	11.726	13.329
A6H6B3_MOUSE	A6H6B3	75 kDa	0.9842	1.824	0.98798	0	0.93456	0.92475	0	0	0.89949	0	0.99949	0.95012	0	1.0539	0	1.0928	0	1.2117
RBP10_MOUSE	Q6VN19	67 kDa	0	0	0	0.80794	0	2.7743	0	0.90005	0.89949	0	0	0	0	1.0539	0	0	0	1.2117
RANB9_MOUSE	P69566	71 kDa	2.9526	2.736	1.976	3.2318	1.8691	4.6238	2.0585	0	2.6985	0.96906	0.99949	0.95012	4.1713	2.1079	3.7915	1.0928	2.6059	3.6352
C5H0E8_MOUSE	C5H0E8	21 kDa	12.795	11.856	13.832	20.199	12.149	15.721	15.439	12.601	19.789	10.66	16.991	16.152	14.599	15.809	18.957	15.299	14.332	13.329
RASL2_MOUSE	Q6PFQ7	90 kDa	0.9842	1.824	1.976	2.4238	4.6728	0.92475	2.0585	1.8001	0	1.9381	0	0	3.1285	0	2.5276	1.0928	1.3029	1.2117
SYGP1_MOUSE	F6SEU4	148 kDa	0	0.91199	0	0	0	2.7743	0	0.90005	0	0	4.9974	2.8504	0	0	0	0	0	3.6352
RASL1_MOUSE	Q9Z268	89 kDa	52.163	41.951	54.339	61.404	43.924	50.861	48.374	36.902	55.768	49.422	51.973	39.905	42.756	37.941	35.387	42.619	35.179	55.74
Q3TLP8_MOUSE	Q3TLP8	23 kDa	22.637	25.536	24.7	50.9	19.626	29.592	36.024	19.801	26.085	21.319	20.989	24.703	12.514	27.402	25.276	15.299	19.544	16.964
RASM_MOUSE	O08989	24 kDa	0.9842	0	0	0.80794	0	0.92475	1.0292	0.90005	1.799	0.96906	0	0.95012	2.0856	1.0539	0	1.0928	0	0
RB11B_MOUSE	P46638	24 kDa	26.574	11.856	18.772	21.007	11.215	15.721	24.702	16.201	21.588	22.288	15.992	19.953	13.557	17.917	18.957	18.578	15.635	14.541
RAB18_MOUSE	P35293	23 kDa	2.9526	0.91199	2.9639	4.0397	0	2.7743	2.0585	2.7002	4.4974	3.8762	2.9985	2.8504	3.1285	4.2157	2.5276	4.3712	3.9088	3.6352
Q5SW87_MOUSE	Q5SW87	15 kDa	42.321	35.567	34.579	28.278	25.233	36.065	37.053	34.202	40.477	39.731	34.982	41.805	42.756	37.941	37.915	31.691	39.088	47.258
RAB1B_MOUSE	Q9D1G1	22 kDa	42.321	31.92	36.555	30.702	26.168	28.667	29.848	31.502	45.874	31.01	31.984	37.055	34.413	29.51	35.387	37.155	31.27	37.564
RB27B_MOUSE	Q99P58	25 kDa	2.9526	0.91199	0.98798	0.80794	0	4.6238	1.0292	1.8001	4.4974	1.9381	1.999	1.9002	1.0428	4.2157	0	3.2784	2.6059	3.6352
RAB2A_MOUSE	P53994	24 kDa	37.4	31.92	30.627	29.894	31.775	36.065	29.848	40.502	38.678	26.165	34.982	39.905	37.541	31.618	26.54	31.691	39.088	48.47
RAB31_MOUSE	Q921E2	21 kDa	1.9684	0	0	0	0	0	1.0292	0	0	0	0	0.95012	2.0856	3.1618	1.2638	1.0928	0	1.2117
RB39B_MOUSE	Q8BHC1	25 kDa	5.9052	6.3839	0	10.503	2.8037	1.8495	2.0585	3.6002	6.2964	3.8762	3.9979	3.8005	5.2141	4.2157	3.7915	7.6496	3.9088	0
RAB3A_MOUSE	P63011	25 kDa	24.605	24.624	18.772	28.278	21.495	17.57	25.731	21.601	15.291	24.226	25.987	18.052	25.028	20.025	13.902	24.042	28.664	19.388
RAB3B_MOUSE	Q9CZT8	25 kDa	16.731	19.152	13.832	23.43	16.822	12.947	19.556	18.001	12.593	18.412	18.99	15.202	18.771	15.809	10.111	18.578	19.544	16.964
RAB3C_MOUSE	P62823	26 kDa	16.731	17.328	13.832	0	14.018	12.947	18.526	16.201	0	16.474	17.991	14.252	16.685	13.701	0	15.299	18.241	15.753
RAB5A_MOUSE	Q9CQD1	24 kDa	9.842	8.2079	7.9038	12.119	6.5419	8.3228	10.292	9.0005	8.9949	8.7215	8.9954	9.5012	8.3425	7.3775	7.5829	9.8352	11.726	14.541
RAB5C_MOUSE	P35278	23 kDa	20.668	17.328	20.748	21.007	15.888	21.269	16.468	9.9006	19.789	18.412	8.9954	18.052	16.685	18.971	17.694	22.949	19.544	24.235
RAB6A_MOUSE	P35279	24 kDa	24.605	20.976	23.712	14.543	15.888	19.42	12.351	10.801	16.191	14.536	16.991	11.401	18.771	21.079	15.166	20.763	15.635	37.564
RAB8A_MOUSE	P55258	24 kDa	24.605	20.976	0	22.622	14.953	14.796	0	15.301	21.588	17.443	17.991	19.953	19.814	14.755	0	20.763	20.847	24.235
RAB8B_MOUSE	P61028	24 kDa	25.589	22.8	20.748	25.046	14.953	18.495	18.526	19.801	24.286	20.35	22.988	22.803	22.942	15.809	17.694	22.949	24.756	29.082
RALA_MOUSE	P63321	24 kDa	17.716	9.1199	10.868	13.735	14.953	16.646	22.643	14.401	19.789	13.567	13.993	12.352	15.642	16.863	21.485	17.485	13.029	19.388
RAP2A_MOUSE	Q80ZJ1	21 kDa	6.8894	8.2079	6.9159	10.503	8.4111	9.2475	8.234	8.1005	8.9949	8.7215	8.9954	10.451	7.2997	5.2696	5.0553	6.5568	6.5147	8.4822
Q5QGU0_MOUSE	Q5QGU0	21 kDa	17.716	15.504	18.772	29.086	20.56	24.044	14.409	17.101	19.789	15.505	13.993	15.202	22.942	22.132	21.485	14.206	23.453	27.87
REEP1_MOUSE	Q8BGH4	22 kDa	0.9842	0.91199	0.98798	1.6159	0.93456	0.92475	1.0292	0.90005	2.6985	0.96906	0.99949	0.95012	1.0428	2.1079	0	1.0928	1.3029	1.2117
REEP2_MOUSE	Q8VCD6	28 kDa	9.842	8.2079	10.868	4.8477	12.149	10.172	4.117	6.3004	6.2964	3.8762	5.9969	1.9002	8.3425	4.2157	3.7915	3.2784	3.9088	10.906
PTPRD_MOUSE	Q64487	214 kDa	0.9842	1.824	0	3.2318	1.8691	0.92475	2.0585	0.90005	1.799	2.9072	0.99949	0	1.0428	2.1079	0	0	0	0
PTPR2_MOUSE	P80560	111 kDa	5.9052	10.032	11.856	8.8874	3.7382	8.3228	5.1462	9.9006	9.8944	10.66	10.994	7.601	5.2141	9.4853	7.5829	12.021	13.029	9.694
PTPRS_MOUSE	B0V2N1	212 kDa	2.9526	0.91199	1.976	3.2318	1.8691	1.8495	1.0292	2.7002	3.598	0.96906	4.9974	0.95012	1.0428	3.1618	1.2638	2.1856	0	1.2117
PTPRT_MOUSE	Q99M80	163 kDa	0	0	0	1.6159	0	0	0	0	0	0	0	0	0	0	0	0	0	0
PRPTZ_MOUSE	B9EKR1	254 kDa	0.9842	1.824	0	1.6159	4.6728	0.92475	0	2.7002	0.89949	0	1.999	1.9002	4.1713	0	2.5276	1.0928	0	1.2117
F213A_MOUSE	Q9CYH2	24 kDa	31.495	22.8	29.639	21.814	18.691	26.818	17.497	20.701	27.884	29.072	25.987	34.204	18.771	22.132	29.068	28.413	32.573	23.023
RGS7_MOUSE	O54829	55 kDa	0	0	0	1.6159	1.8691	0	0	2.7002	0	0	1.999	0	0	0	0	0	0	0
RENT1_MOUSE	Q9EPU0	124 kDa	25.589	9.1199	21.736	8.0794	11.215	10.172	6.1755	4.5003	11.693	9.6906	6.9964	13.302	12.514	9.4853	6.3191	15.299	6.5147	10.906
RENR_MOUSE	Q9CYN9	39 kDa	8.8578	8.2079	9.8798	9.6953	4.6728	7.398	4.117	2.7002	6.2964	4.8453	7.9959	5.7007	3.1285	4.2157	2.5276	3.2784	7.8176	7.2705
RCN2_MOUSE	Q8BP92	37 kDa	1.9684	0	0.98798	0	1.8691	1.8495	1.0292	1.8001	3.598	2.9072	3.9979	0.95012	2.0856	1.0539	2.5276	3.2784	2.6059	2.4235
RTN1_MOUSE	Q8K0T0	84 kDa	86.61	57.455	53.351	71.099	84.111	86.002	68.959	57.603	86.351	79.463	68.965	68.409	52.141	61.128	72.038	69.94	89.902	83.61
RTN3_MOUSE	Q9ES97	104 kDa	30.51	29.184	26.675	43.629	25.233	36.065	44.257	25.201	36.879	34.886	30.984	29.454	23.985	32.672	42.97	29.506	41.694	31.505
RTN4_MOUSE	Q99P72	127 kDa	26.574	20.976	24.7	50.9	23.364	37.915	23.673	22.501	42.276	39.731	21.989	22.803	28.156	30.564	30.332	40.434	39.088	33.929
RDH11_MOUSE	Q9QYF1	35 kDa	5.9052	3.6479	4.9399	7.2715	4.6728	3.699	5.1462	4.5003	7.1959	6.7834	5.9969	7.601	6.2569	6.3236	6.3191	4.3712	7.8176	6.0587
RDH14_MOUSE	Q9ERI6	36 kDa	1.9684	1.824	1.976	2.4238	1.8691	1.8495	2.0585	4.5003	1.799	1.9381	1.999	3.8005	2.0856	3.1618	2.5276	1.0928	5.2117	4.847
GDIR1_MOUSE	Q99PT1	23 kDa	0	0.91199	0.98798	0	0	0	2.0585	0	0.89949	0	0.99949	0	1.0428	1.0539	0	1.0928	1.3029	0
RHG01_MOUSE	Q5FWK3	50 kDa	3.9368	2.736	1.976	4.8477	6.5419	1.8495	5.1462	4.5003	7.1959	3.8762	1.999	7.601	5.2141	7.3775	5.0553	3.2784	11.726	8.4822
RHG21_MOUSE	Q6DFV3	216 kDa	0	0	0	0	0	0	0	0	0	0	0	0	0	2.1079	0	0	1.3029	0
ARHG2_MOUSE	Q60875	112 kDa	0.9842	0	0	0.80794	0.93456	0.92475	1.0292	0	0.89949	1.9381	1.999	0	0	0	0	0	1.3029	1.2117
RNK_MOUSE	Q8K3C0	11 kDa	0.9842	0	0.98798	1.6159	0.93456	0.92475	0	1.8001	0	0.96906	0.99949	0	0	1.0539	0	0	0	1.2117
UK114_MOUSE	P52760	14 kDa	0	1.824	0	0.80794	0.93456	0	3.0877	0.90005	1.799	0.96906	1.999	0.95012	2.0856	4.2157	0	0	1.3029	1.2117
Q61833_MOUSE	Q61833 (+1)	66 kDa	10.826	9.1199	8.8918	10.503	9.3456	9.2475	9.2632	15.301	15.291	16.474	11.994	13.302	14.599	10.539	6.3191	16.392	13.029	12.117
Q3U561_MOUSE	Q3U561	25 kDa	37.4	35.567	37.543	31.51	32.71	25.893	29.848	36.002	19.789	32.948	35.981	37.055	22.942	40.049	18.957	31.691	35.179	23.023
Q3U7D2_MOUSE	Q3U7D2	24 kDa	37.4	26.448	28.651	15.351	28.971	24.968	36.024	27.902	23.387	31.979	31.984	33.254	35.456	35.833	31.596	31.691	19.544	23.023
Q5M9N5_MOUSE	Q5M9N5	16 kDa	29.526	31.008	27.663	13.735	26.168	24.044	25.731	36.002	21.588	33.917	47.975	28.504	27.113	34.78	30.332	27.32	37.785	21.811
Q5PR09_MOUSE	Q5PR09	16 kDa	11.81	20.064	22.724	19.391	20.56	19.42	25.731	20.701	12.593	12.598	7.9959	15.202	13.557	20.025	10.111	20.763	13.029	13.329
Q6P1A9_MOUSE	Q6P1A9	30 kDa	44.289	39.215	46.435	43.629	41.121	36.99	55.579	46.803	30.583	46.515	60.969	45.606	45.884	59.02	48.025	49.176	49.511	52.105
O70569_MOUSE	O70569	16 kDa	29.526	16.416	15.808	23.43	18.691	24.044	16.468	17.101	10.794	18.412	25.987	21.853	19.814	21.079	20.221	16.392	20.847	21.811
Q497E1_MOUSE	Q497E1	16 kDa	17.716	22.8	14.82	15.351	23.364	20.345	16.468	18.001	7.1959	22.288	18.99	22.803	20.856	14.755	12.638	18.578	14.332	20.6
RPF2_MOUSE	Q9JJ80	35 kDa	0	0	0	1.6159	0	0	0	0	0	0	0	0	0	0	0	0	0	0
RBM39_MOUSE	Q8VH51	59 kDa	1.9684	1.824	0.98798	0.80794	1.8691	0.92475	2.0585	1.8001	0	1.9381	0.99949	0.95012	3.1285	1.0539	1.2638	2.1856	1.3029	1.2117
EWS_MOUSE	Q61545	68 kDa	0	0	0	1.6159	0	0	0	0	0	0	0	0	0	0	0	0	0	0
RALYL_MOUSE	Q8BTF8	32 kDa	0	0	1.976	0	0	0	0	0	0	1.9381	0	0	0	0	0	0	0	0
RTTN_MOUSE	Q8R4Y8	248 kDa	0.9842	0.91199	1.976	1.6159	0.93456	0.92475	1.0292	1.8001	1.799	1.9381	0.99949	1.9002	2.0856	2.1079	2.5276	2.1856	2.6059	1.2117
Q5PR15_MOUSE	Q5PR15	13 kDa	28.542	27.36	39.519	20.199	28.971	22.194	26.76	36.002	30.583	17.443	43.977	43.706	46.927	22.132	16.43	28.413	22.15	42.411
Q58DZ1_MOUSE	Q58DZ1	8 kDa	8.8578	9.1199	13.832	14.543	7.4765	10.172	8.234	1.8001	6.2964	5.8143	9.9949	2.8504	2.0856	3.1618	5.0553	2.1856	5.2117	2.4235
Q5M9N6_MOUSE	Q5M9N6	9 kDa	17.716	18.24	15.808	12.119	14.018	9.2475	29.848	44.103	11.693	16.474	15.992	32.304	30.242	16.863	8.8468	9.8352	13.029	18.176
Q5CZY9_MOUSE	Q5CZY9	19 kDa	28.542	21.888	27.663	44.437	23.364	28.667	27.79	21.601	22.487	32.948	32.983	29.454	22.942	37.941	27.804	25.135	28.664	27.87
Q91YL8_MOUSE	Q91YL8 (+1)	39 kDa	0.9842	0	0	0.80794	1.8691	0	0	0	0	0.96906	0.99949	0	2.0856	2.1079	0	1.0928	1.3029	0
RUVB1_MOUSE	P60122	50 kDa	8.8578	11.856	9.8798	8.8874	9.3456	11.097	12.351	11.701	12.593	9.6906	13.993	9.5012	15.642	10.539	6.3191	13.114	11.726	16.964
RUVB2_MOUSE	Q9WTM5	51 kDa	6.8894	10.944	9.8798	8.0794	9.3456	6.4733	11.322	7.2004	6.2964	4.8453	6.9964	6.6509	8.3425	6.3236	6.3191	8.7424	6.5147	8.4822
RYR1_MOUSE	E9PZQ0	565 kDa	16.731	22.8	19.76	16.967	13.084	17.57	10.292	14.401	23.387	12.598	0	16.152	18.771	21.079	11.374	0	18.241	13.329
RYR2_MOUSE	E9Q401	565 kDa	278.53	292.75	273.67	276.32	231.77	275.58	237.76	233.11	275.24	209.32	218.89	253.68	234.63	258.21	219.91	271.02	247.56	266.58
RYR3_MOUSE	A2AGL3	551 kDa	22.637	0	14.82	0	9.3456	0	0	8.1005	16.191	11.629	15.992	17.102	13.557	18.971	0	18.578	15.635	15.753
SCPDL_MOUSE	Q8R127	47 kDa	17.716	10.032	15.808	9.6953	10.28	11.097	11.322	11.701	15.291	9.6906	16.991	12.352	12.514	16.863	13.902	16.392	19.544	9.694
SACS_MOUSE	Q9JLC8	521 kDa	0	0	0	0.80794	1.8691	0.92475	0	0	0	0	0	0	1.0428	0	0	0	0	0
SLMAP_MOUSE	Q3URD3	97 kDa	0.9842	0	0	0.80794	0	0	0	0	1.799	0	0	0	0	0	1.2638	2.1856	0	1.2117
AT2A1_MOUSE	Q8R429	109 kDa	107.28	85.727	80.026	85.642	96.26	119.29	0	80.105	105.24	92.06	73.962	80.761	77.168	0	0	104.91	0	0
AT2A2_MOUSE	O55143	115 kDa	282.47	258.09	241.07	277.12	286.91	297.77	302.6	281.72	300.43	273.27	234.88	239.43	220.03	268.75	308.37	287.41	271.01	273.85
Q6NX80_MOUSE	Q6NX80	75 kDa	0	0	0	0	0	0	1.0292	0.90005	0.89949	0	1.999	0	0	0	0	0	0	1.2117
SCG2_MOUSE	Q03517	71 kDa	2.9526	0.91199	2.9639	0	0	0.92475	0	4.5003	0.89949	0.96906	3.9979	0	2.0856	4.2157	8.8468	3.2784	9.1205	0
SCAM1_MOUSE	Q8K021	38 kDa	25.589	19.152	18.772	9.6953	20.56	18.495	27.79	22.501	26.085	29.072	35.981	22.803	20.856	29.51	26.54	24.042	36.482	26.658
SCAM4_MOUSE	Q9JKV5	25 kDa	0.9842	0.91199	0.98798	0.80794	0.93456	0.92475	1.0292	0.90005	0.89949	1.9381	0.99949	1.9002	1.0428	1.0539	1.2638	1.0928	0	1.2117
SCAM5_MOUSE	Q9JKD3	26 kDa	19.684	18.24	20.748	28.278	18.691	19.42	24.702	20.701	18.889	24.226	16.991	19.002	15.642	27.402	20.221	13.114	26.059	24.235
SE6L1_MOUSE	Q6P1D5	105 kDa	6.8894	8.2079	7.9038	4.0397	5.6074	6.4733	4.117	6.3004	7.1959	8.7215	5.9969	13.302	7.2997	5.2696	10.111	7.6496	6.5147	8.4822
SE6L2_MOUSE	Q4V9Z5	98 kDa	20.668	15.504	15.808	8.8874	12.149	17.57	16.468	13.501	14.392	14.536	21.989	16.152	13.557	17.917	20.221	16.392	15.635	16.964
SELM_MOUSE	Q8VHC3	16 kDa	1.9684	3.6479	1.976	0.80794	3.7382	2.7743	3.0877	3.6002	3.598	3.8762	1.999	1.9002	4.1713	6.3236	5.0553	4.3712	5.2117	3.6352
SELT_MOUSE	P62342	22 kDa	0.9842	0	1.976	2.4238	1.8691	2.7743	0	1.8001	1.799	2.9072	0.99949	2.8504	3.1285	3.1618	0	1.0928	1.3029	2.4235
SEM4F_MOUSE	Q9Z123	84 kDa	0.9842	0.91199	1.976	0	0	0.92475	0	1.8001	1.799	0	0.99949	0.95012	1.0428	1.0539	0	1.0928	1.3029	0
SEP11_MOUSE	Q8C1B7	50 kDa	0	0	0	5.6556	0	0	0	0	5.3969	0	0	0	0	0	2.5276	0	0	0
SEPT5_MOUSE	Q9Z2Q6	43 kDa	0.9842	1.824	0	1.6159	0.93456	0.92475	1.0292	0.90005	2.6985	1.9381	0.99949	0.95012	1.0428	1.0539	1.2638	1.0928	1.3029	2.4235
SEPT7_MOUSE	O55131	51 kDa	3.9368	2.736	2.9639	5.6556	2.8037	2.7743	1.0292	0	8.0954	1.9381	4.9974	3.8005	0	3.1618	2.5276	2.1856	2.6059	3.6352
SEPT9_MOUSE	Q80UG5	66 kDa	0.9842	0.91199	0	2.4238	0	0.92475	0	0	0.89949	0	0	0	0	1.0539	0	2.1856	0	1.2117
SERC1_MOUSE	Q9QZI8	51 kDa	20.668	21.888	3.9519	5.6556	0.93456	28.667	3.0877	2.7002	5.3969	2.9072	2.9985	2.8504	3.1285	4.2157	5.0553	2.1856	2.6059	3.6352
SRSF7_MOUSE	Q8BL97	31 kDa	0.9842	1.824	2.9639	4.8477	2.8037	2.7743	2.0585	0.90005	1.799	0.96906	0.99949	2.8504	2.0856	4.2157	1.2638	0	2.6059	3.6352
Q542V3_MOUSE	Q542V3	56 kDa	1.9684	1.824	1.976	2.4238	0.93456	1.8495	3.0877	2.7002	1.799	1.9381	0.99949	0.95012	1.0428	2.1079	2.5276	1.0928	2.6059	2.4235
BRAF_MOUSE	P28028	89 kDa	1.9684	0.91199	0.98798	0.80794	0.93456	0.92475	2.0585	1.8001	0.89949	3.8762	1.999	0	2.0856	2.1079	1.2638	2.1856	2.6059	2.4235
MRCKA_MOUSE	Q3UU96	196 kDa	0	0	0	0	0	0	1.0292	1.8001	0.89949	0.96906	0.99949	0.95012	0	0	0	1.0928	0	0
MTOR_MOUSE	Q9JLN9	289 kDa	2.9526	2.736	0.98798	3.2318	2.8037	2.7743	4.117	8.1005	1.799	4.8453	5.9969	3.8005	9.3854	4.2157	2.5276	5.464	0	0
Q9CWU3_MOUSE	Q9CWU3	43 kDa	0.9842	0	0	1.6159	0.93456	0.92475	0	1.8001	0.89949	1.9381	0.99949	0	1.0428	2.1079	1.2638	2.1856	1.3029	1.2117
2AAA_MOUSE	Q76MZ3	65 kDa	6.8894	7.2959	3.9519	8.0794	8.4111	7.398	6.1755	4.5003	8.9949	7.7525	9.9949	6.6509	7.2997	5.2696	6.3191	8.7424	5.2117	4.847
PP2AA_MOUSE	P63330	36 kDa	0.9842	0	0	0	0.93456	0	0	0	0	1.9381	0	0	1.0428	0	1.2638	1.0928	0	0
PP2BA_MOUSE	P63328	59 kDa	0.9842	2.736	1.976	3.2318	3.7382	2.7743	0	0.90005	7.1959	1.9381	1.999	0.95012	5.2141	2.1079	3.7915	2.1856	1.3029	4.847
SYSC_MOUSE	P26638	58 kDa	2.9526	1.824	0.98798	1.6159	3.7382	0	3.0877	3.6002	1.799	3.8762	0.99949	0	3.1285	3.1618	3.7915	1.0928	2.6059	0
TRFE_MOUSE	Q921I1	77 kDa	3.9368	4.5599	5.9279	0.80794	1.8691	10.172	0	4.5003	5.3969	0.96906	1.999	3.8005	4.1713	5.2696	12.638	3.2784	5.2117	1.2117
SERPH_MOUSE	P19324	47 kDa	0	0	0.98798	0.80794	1.8691	0.92475	1.0292	2.7002	0.89949	0.96906	0.99949	1.9002	0	2.1079	2.5276	2.1856	0	1.2117
ALBU_MOUSE	P07724	69 kDa	5.9052	11.856	9.8798	6.4635	10.28	61.958	11.322	11.701	10.794	5.8143	2.9985	13.302	5.2141	25.294	18.957	15.299	5.2117	8.4822
Q4FK38_MOUSE	Q4FK38 (+1)	64 kDa	0	0.91199	0	0.80794	0	0	0	0	0	0.96906	0	4.7506	0	0	0	1.0928	0	0
SHAN3_MOUSE	Q4ACU6	185 kDa	0.9842	0	0.98798	0	0	0	0	0	0	0	0	0	2.0856	0	0	0	0	0
SH3L3_MOUSE	Q91VW3	10 kDa	1.9684	1.824	1.976	1.6159	2.8037	1.8495	6.1755	1.8001	3.598	0	2.9985	1.9002	4.1713	1.0539	1.2638	0	1.3029	2.4235
SIDT1_MOUSE	Q6AXF6	94 kDa	0.9842	0	0	0.80794	0	0.92475	1.0292	0.90005	1.799	0	0	0	2.0856	0	2.5276	1.0928	6.5147	4.847
SC11A_MOUSE	Q9R0P6	21 kDa	1.9684	0	0	0.80794	0.93456	0	0	0	2.6985	1.9381	0	1.9002	1.0428	1.0539	0	2.1856	0	1.2117
SPCS2_MOUSE	Q9CYN2	25 kDa	1.9684	0.91199	1.976	1.6159	2.8037	3.699	2.0585	1.8001	3.598	3.8762	0.99949	1.9002	3.1285	2.1079	2.5276	3.2784	6.5147	1.2117
SPCS3_MOUSE	Q9D365	20 kDa	4.921	4.5599	4.9399	2.4238	3.7382	5.5485	1.0292	2.7002	6.2964	2.9072	1.999	2.8504	5.2141	5.2696	5.0553	4.3712	2.6059	4.847
Q6P6I8_MOUSE	Q6P6I8	56 kDa	8.8578	10.032	9.8798	12.119	11.215	10.172	16.468	11.701	9.8944	6.7834	8.9954	7.601	8.3425	7.3775	17.694	13.114	14.332	7.2705
SLAI2_MOUSE	Q8CI08	62 kDa	0.9842	0.91199	8.8918	0	0	0.92475	4.117	0	0	0	1.999	0	0	0	0	1.0928	0	1.2117
Q66L40_MOUSE	Q66L40	49 kDa	10.826	6.3839	7.9038	5.6556	7.4765	12.947	9.2632	9.9006	11.693	9.6906	8.9954	10.451	9.3854	10.539	10.111	8.7424	7.8176	12.117
Q14AY1_MOUSE	Q14AY1	72 kDa	1.9684	2.736	1.976	2.4238	0.93456	1.8495	1.0292	7.2004	4.4974	2.9072	1.999	1.9002	3.1285	2.1079	2.5276	5.464	1.3029	2.4235
Q68EG0_MOUSE	Q68EG0	100 kDa	3.9368	5.4719	3.9519	4.0397	6.5419	3.699	8.234	8.1005	4.4974	6.7834	14.992	6.6509	7.2997	4.2157	7.5829	5.464	5.2117	3.6352
Q91VM2_MOUSE	Q91VM2	14 kDa	7.8736	6.3839	3.9519	7.2715	5.6074	5.5485	8.234	8.1005	4.4974	7.7525	6.9964	6.6509	8.3425	3.1618	2.5276	6.5568	5.2117	7.2705
RSMB_MOUSE	P27048	24 kDa	9.842	9.1199	6.9159	10.503	9.3456	7.398	7.2047	6.3004	8.0954	10.66	7.9959	5.7007	12.514	8.4314	3.7915	9.8352	3.9088	12.117
Q61852_MOUSE	Q61852	43 kDa	168.3	204.28	255.89	144.62	185.98	204.37	202.76	188.11	181.7	188	250.87	187.17	221.08	129.63	187.05	213.1	205.86	209.63
SC6A1_MOUSE	P31648	67 kDa	2.9526	2.736	3.9519	2.4238	2.8037	1.8495	6.1755	6.3004	3.598	5.8143	7.9959	5.7007	4.1713	3.1618	2.5276	5.464	5.2117	3.6352
S6A11_MOUSE	P31650	70 kDa	7.8736	9.1199	8.8918	8.0794	11.215	10.172	11.322	11.701	8.0954	5.8143	9.9949	6.6509	8.3425	8.4314	10.111	9.8352	9.1205	6.0587
SC6A9_MOUSE	P28571	77 kDa	0.9842	0.91199	0.98798	0	0.93456	0.92475	1.0292	0	0.89949	0.96906	0.99949	0.95012	2.0856	0	2.5276	1.0928	1.3029	0
SCN5A_MOUSE	Q9JJV9	228 kDa	0	1.824	0	0	1.8691	0.92475	0	0.90005	0.89949	0	0	1.9002	0	1.0539	1.2638	1.0928	0	1.2117
SCN9A_MOUSE	Q62205	226 kDa	0	3.6479	0	0	1.8691	0	0	0.90005	0	0	1.999	0.95012	0	0	2.5276	0	0	0
NALCN_MOUSE	Q8BXR5	200 kDa	0	0	0	1.6159	0	0	0	0	0	0	0	0	0	0	0	0	0	0
NAC1_MOUSE	P70414	108 kDa	3.9368	4.5599	3.9519	2.4238	5.6074	2.7743	1.0292	1.8001	1.799	2.9072	2.9985	2.8504	1.0428	1.0539	2.5276	2.1856	1.3029	1.2117
Q8BTG0_MOUSE	Q8BTG0	78 kDa	5.9052	3.6479	5.9279	4.0397	2.8037	4.6238	2.0585	7.2004	3.598	3.8762	5.9969	3.8005	3.1285	6.3236	6.3191	5.464	3.9088	8.4822
SL9A7_MOUSE	Q8BLV3	80 kDa	7.8736	6.3839	5.9279	1.6159	3.7382	10.172	7.2047	3.6002	8.0954	5.8143	8.9954	3.8005	2.0856	5.2696	7.5829	6.5568	7.8176	3.6352
AT1A1_MOUSE	Q8VDN2	113 kDa	299.2	435.93	300.35	374.08	419.62	356.95	383.91	359.12	303.13	313.97	327.83	325.89	252.36	309.85	389.26	297.24	304.89	308.99
AT1A2_MOUSE	Q6PIE5	112 kDa	333.65	424.99	296.39	381.35	499.99	418.91	432.28	378.92	331.01	348.86	328.83	317.34	259.66	356.23	434.75	309.26	341.37	327.17
AT1A3_MOUSE	Q6PIC6	112 kDa	394.67	538.98	374.44	474.26	584.1	497.52	531.09	449.13	401.17	397.31	416.79	389.55	331.62	412.09	475.2	356.25	388.27	404.72
AT1B1_MOUSE	P14094	35 kDa	38.384	46.511	35.567	42.013	39.252	37.915	57.638	36.902	39.577	38.762	43.977	43.706	41.713	35.833	44.234	28.413	45.603	39.988
AT1B2_MOUSE	P14231	33 kDa	9.842	20.064	12.844	8.0794	13.084	16.646	20.585	18.001	19.789	13.567	22.988	18.052	13.557	17.917	16.43	10.928	19.544	12.117
AT1B3_MOUSE	P97370	32 kDa	0.9842	0.91199	0.98798	2.4238	1.8691	1.8495	2.0585	1.8001	1.799	0.96906	1.999	3.8005	3.1285	2.1079	1.2638	2.1856	2.6059	1.2117
S38A1_MOUSE	Q8K2P7	54 kDa	0	0	0.98798	0.80794	0.93456	1.8495	0	1.8001	0.89949	0	0.99949	0.95012	0	1.0539	0	1.0928	0	1.2117
S38A3_MOUSE	Q9DCP2	56 kDa	0	1.824	0	0.80794	0	0.92475	3.0877	0.90005	0.89949	0	1.999	0	1.0428	0	1.2638	0	2.6059	1.2117
S6A15_MOUSE	Q8BG16	82 kDa	0	0	1.976	5.6556	0	2.7743	0	3.6002	3.598	3.8762	4.9974	0	0	2.1079	1.2638	1.0928	0	4.847
S6A17_MOUSE	Q8BJI1	81 kDa	40.352	36.479	28.651	42.013	27.102	39.764	22.643	32.402	39.577	32.948	35.981	42.756	26.07	40.049	22.749	27.32	31.27	46.046
SC6A7_MOUSE	Q6PGE7	71 kDa	7.8736	6.3839	5.9279	12.119	4.6728	6.4733	9.2632	1.8001	9.8944	7.7525	7.9959	4.7506	3.1285	7.3775	5.0553	4.3712	6.5147	3.6352
S12A2_MOUSE	P55012	131 kDa	5.9052	17.328	14.82	14.543	10.28	14.796	5.1462	10.801	9.8944	8.7215	17.991	13.302	8.3425	5.2696	10.111	9.8352	7.8176	6.0587
S12A5_MOUSE	Q91V14	126 kDa	39.368	54.719	51.375	41.205	42.99	34.216	44.257	51.303	42.276	35.855	39.979	51.307	47.97	41.103	54.344	34.97	37.785	36.352
S12A6_MOUSE	Q924N4	128 kDa	18.7	28.272	19.76	21.007	20.56	14.796	14.409	22.501	18.889	14.536	17.991	24.703	23.985	12.647	13.902	17.485	15.635	18.176
S12A9_MOUSE	Q99MR3	96 kDa	2.9526	2.736	0.98798	0.80794	0.93456	2.7743	1.0292	1.8001	2.6985	1.9381	1.999	2.8504	3.1285	2.1079	2.5276	3.2784	2.6059	2.4235
Q6NXV2_MOUSE	Q6NXV2 (+1)	121 kDa	12.795	17.328	10.868	5.6556	11.215	8.3228	6.1755	10.801	9.8944	7.7525	0	15.202	10.428	7.3775	10.111	0	10.423	8.4822
GTR1_MOUSE	P17809	54 kDa	1.9684	4.5599	2.9639	2.4238	4.6728	4.6238	3.0877	3.6002	4.4974	0.96906	3.9979	4.7506	3.1285	2.1079	6.3191	1.0928	0	2.4235
GTR3_MOUSE	P32037 (+1)	53 kDa	6.8894	8.2079	4.9399	8.0794	8.4111	7.398	12.351	9.0005	6.2964	6.7834	6.9964	6.6509	6.2569	7.3775	8.8468	5.464	9.1205	7.2705
S22AH_MOUSE	Q9D9E0	43 kDa	1.9684	2.736	2.9639	3.2318	1.8691	2.7743	1.0292	0.90005	4.4974	1.9381	2.9985	1.9002	1.0428	2.1079	1.2638	2.1856	2.6059	0
Q14C53_MOUSE	Q14C53 (+1)	51 kDa	0.9842	0.91199	0.98798	0	0.93456	1.8495	1.0292	0	1.799	0	0.99949	0	1.0428	0	0	1.0928	0	1.2117
SOMA_MOUSE	P06880 (+1)	25 kDa	0	0	0	0	0	0	0	0	0	0	0	0	0	0	0	0	15.635	0
SORCN_MOUSE	Q6P069	22 kDa	0	1.824	0.98798	0	0	0.92475	0	4.5003	0.89949	0.96906	1.999	0.95012	0	1.0539	0	0	3.9088	1.2117
SORT_MOUSE	Q6PHU5	91 kDa	5.9052	6.3839	6.9159	20.199	17.757	18.495	21.614	18.001	6.2964	8.7215	6.9964	10.451	5.2141	14.755	17.694	10.928	7.8176	13.329
SORL_MOUSE	O88307	247 kDa	15.747	21.888	32.603	12.119	17.757	13.871	12.351	16.201	13.492	12.598	2.9985	22.803	13.557	22.132	22.749	17.485	14.332	16.964
SNX14_MOUSE	Q8BHY8	109 kDa	0.9842	0.91199	0	0.80794	0.93456	0.92475	1.0292	0	0	0.96906	1.999	0.95012	0	0	0	1.0928	0	0
SNX3_MOUSE	O70492	19 kDa	0	1.824	0.98798	1.6159	0	0	0	1.8001	0	0	1.999	0	0	2.1079	0	2.1856	0	1.2117
SPTB2_MOUSE	Q62261	274 kDa	57.084	40.127	42.483	51.708	49.532	40.689	28.819	30.602	51.271	31.01	35.981	38.955	44.841	33.726	31.596	50.269	28.664	42.411
SF3B1_MOUSE	Q99NB9	146 kDa	13.779	9.1199	8.8918	15.351	6.5419	6.4733	3.0877	3.6002	8.0954	6.7834	4.9974	5.7007	7.2997	7.3775	5.0553	12.021	3.9088	7.2705
SF3B3_MOUSE	Q921M3	136 kDa	14.763	10.032	12.844	16.159	11.215	7.398	3.0877	5.4003	8.9949	3.8762	6.9964	10.451	9.3854	2.1079	6.3191	13.114	3.9088	8.4822
U2AF1_MOUSE	Q9D883	28 kDa	0.9842	0	0.98798	4.0397	0.93456	0.92475	2.0585	0.90005	0	0.96906	0	0	1.0428	1.0539	2.5276	0	1.3029	1.2117
B9EKJ1_MOUSE	B9EKJ1	285 kDa	65.942	58.367	60.267	80.794	82.241	56.41	44.257	31.502	62.964	42.638	55.971	57.007	67.783	50.588	46.761	76.496	45.603	69.069
SPON1_MOUSE	Q8VCC9	91 kDa	0	0	0	1.6159	0.93456	0.92475	0	0	0	0	0	0	0	0	0	0	0	1.2117
SPRY7_MOUSE	Q3TFQ1	22 kDa	2.9526	2.736	1.976	0.80794	1.8691	2.7743	1.0292	0.90005	1.799	0.96906	0.99949	1.9002	1.0428	2.1079	1.2638	2.1856	0	1.2117
SRPK1_MOUSE	O70551	73 kDa	5.9052	6.3839	6.9159	2.4238	5.6074	0	0	6.3004	0	6.7834	2.9985	0	7.2997	8.4314	0	5.464	2.6059	0
SRPK2_MOUSE	O54781	77 kDa	26.574	21.888	23.712	8.8874	23.364	21.269	20.585	23.401	12.593	18.412	8.9954	17.102	21.899	22.132	18.957	19.67	15.635	18.176
STK39_MOUSE	Q9Z1W9	60 kDa	1.9684	4.5599	4.9399	2.4238	1.8691	2.7743	0	5.4003	1.799	1.9381	3.9979	2.8504	4.1713	0	0	4.3712	2.6059	0
SLK_MOUSE	O54988	141 kDa	0.9842	2.736	0.98798	0	0.93456	0.92475	1.0292	0.90005	0.89949	1.9381	0	0	2.0856	1.0539	2.5276	1.0928	1.3029	1.2117
SARM1_MOUSE	Q6PDS3	80 kDa	0	0.91199	0	0.80794	0	0	0	1.8001	0	0.96906	0	0	2.0856	0	0	0	0	0
NSDHL_MOUSE	Q9R1J0	41 kDa	2.9526	2.736	1.976	0	0	1.8495	0	0.90005	4.4974	0.96906	0	0.95012	1.0428	2.1079	0	2.1856	2.6059	3.6352
GRP75_MOUSE	P38647	73 kDa	0.9842	0	0	0.80794	0.93456	0	0	0.90005	1.799	0	0	0	0	0	0	0	3.9088	0
STRP1_MOUSE	Q8C079	96 kDa	1.9684	0.91199	0.98798	2.4238	2.8037	0.92475	3.0877	1.8001	0	0	0.99949	1.9002	1.0428	2.1079	0	1.0928	0	0
STIM1_MOUSE	P70302	78 kDa	2.9526	2.736	3.9519	4.0397	1.8691	1.8495	1.0292	2.7002	6.2964	3.8762	0.99949	0.95012	1.0428	3.1618	5.0553	3.2784	5.2117	2.4235
SMC1A_MOUSE	Q9CU62	143 kDa	5.9052	9.1199	18.772	2.4238	6.5419	7.398	1.0292	3.6002	0.89949	0.96906	2.9985	0	4.1713	1.0539	3.7915	4.3712	3.9088	0
SMC3_MOUSE	Q9CW03	142 kDa	7.8736	8.2079	15.808	2.4238	6.5419	9.2475	1.0292	2.7002	1.799	6.7834	0.99949	2.8504	3.1285	1.0539	7.5829	3.2784	2.6059	0
SDHA_MOUSE	Q8K2B3	73 kDa	0	2.736	0	0	2.8037	0	0	0	0	0	0	0.95012	0	0	0	1.0928	0	0
SUCB1_MOUSE	Q9Z2I9	50 kDa	1.9684	1.824	1.976	0	3.7382	0.92475	4.117	4.5003	5.3969	2.9072	3.9979	3.8005	4.1713	2.1079	0	1.0928	3.9088	6.0587
SODC_MOUSE	P08228	16 kDa	0	3.6479	0	1.6159	5.6074	5.5485	6.1755	5.4003	6.2964	2.9072	1.999	4.7506	6.2569	3.1618	1.2638	4.3712	2.6059	2.4235
SOCS1_MOUSE	O35716	24 kDa	0	0.91199	0	0	0	0	3.0877	0	0	0.96906	0	0	0	1.0539	0	1.0928	0	0
SURF4_MOUSE	Q64310	30 kDa	10.826	13.68	9.8798	12.119	6.5419	13.871	13.38	9.9006	16.191	11.629	12.993	11.401	8.3425	12.647	10.111	3.2784	7.8176	8.4822
SYN1_MOUSE	O88935	74 kDa	0.9842	2.736	1.976	3.2318	2.8037	1.8495	7.2047	1.8001	3.598	2.9072	2.9985	0.95012	4.1713	3.1618	0	1.0928	2.6059	1.2117
SYN2_MOUSE	Q64332	63 kDa	0	0.91199	0	0	1.8691	0.92475	3.0877	2.7002	2.6985	0.96906	2.9985	0	2.0856	1.0539	0	0	2.6059	2.4235
SVOP_MOUSE	Q8BFT9	61 kDa	4.921	5.4719	3.9519	2.4238	3.7382	7.398	2.0585	0.90005	8.9949	1.9381	2.9985	4.7506	4.1713	4.2157	1.2638	6.5568	1.3029	1.2117
SV2A_MOUSE	Q9JIS5	83 kDa	150.58	140.45	134.37	143.01	166.35	157.21	154.39	174.61	147.52	127.92	153.92	142.52	127.22	158.09	135.23	145.34	149.84	175.7
SV2B_MOUSE	Q8BG39	77 kDa	93.499	78.431	74.099	111.5	96.26	98.024	125.57	112.51	115.13	103.69	115.94	77.91	82.383	110.66	106.16	99.445	89.902	99.363
SV2C_MOUSE	Q69ZS6	82 kDa	18.7	22.8	16.796	14.543	15.888	12.947	9.2632	15.301	26.985	19.381	12.993	14.252	12.514	16.863	16.43	16.392	13.029	15.753
VAT1_MOUSE	Q62465	43 kDa	5.9052	4.5599	4.9399	5.6556	6.5419	10.172	8.234	8.1005	9.8944	5.8143	8.9954	4.7506	7.2997	8.4314	6.3191	8.7424	14.332	8.4822
SNG1_MOUSE	O55100 (+1)	26 kDa	42.321	41.951	44.459	50.092	31.775	47.162	52.491	31.502	42.276	47.484	33.983	42.756	37.541	43.211	49.289	38.248	53.42	50.893
SNG3_MOUSE	Q8R191	25 kDa	98.42	90.287	123.5	92.913	80.372	107.27	95.72	98.106	113.34	110.47	83.957	93.112	78.211	55.858	39.178	103.82	138.11	94.516
SYNJ1_MOUSE	Q8CHC4	173 kDa	2.9526	3.6479	0.98798	3.2318	4.6728	0.92475	0	3.6002	0.89949	0.96906	5.9969	3.8005	5.2141	3.1618	0	2.1856	0	2.4235
SYPH_MOUSE	Q62277	34 kDa	39.368	44.687	63.231	72.715	34.579	44.388	40.141	46.803	49.472	46.515	53.972	44.656	37.541	44.265	49.289	50.269	56.026	47.258
SYPL1_MOUSE	O09117	29 kDa	0.9842	1.824	0	0	1.8691	3.699	4.117	3.6002	1.799	2.9072	7.9959	3.8005	0	4.2157	0	1.0928	0	1.2117
SYNPR_MOUSE	Q8BGN8	29 kDa	11.81	10.032	17.784	16.159	11.215	13.871	9.2632	16.201	17.09	15.505	16.991	16.152	11.471	11.593	13.902	16.392	18.241	8.4822
SNP29_MOUSE	Q9ERB0	30 kDa	0.9842	0.91199	1.976	4.0397	0.93456	1.8495	2.0585	0.90005	2.6985	1.9381	2.9985	0.95012	1.0428	1.0539	0	1.0928	2.6059	1.2117
SNP47_MOUSE	Q8R570	47 kDa	14.763	9.1199	9.8798	9.6953	7.4765	12.947	7.2047	14.401	14.392	5.8143	7.9959	12.352	11.471	21.079	7.5829	6.5568	11.726	9.694
G3X9Y1_MOUSE	G3X9Y1 (+1)	63 kDa	0	1.824	2.9639	0	1.8691	3.699	1.0292	0.90005	3.598	0.96906	0.99949	1.9002	0	0	0	1.0928	0	0
Q8CF95_MOUSE	Q8CF95	58 kDa	4.921	2.736	2.9639	4.8477	5.6074	4.6238	2.0585	3.6002	5.3969	2.9072	2.9985	4.7506	1.0428	1.0539	2.5276	3.2784	5.2117	2.4235
SYT1_MOUSE	P46096	47 kDa	129.92	133.15	118.56	184.21	149.53	137.79	130.71	130.51	133.12	137.61	127.93	117.82	115.75	120.15	99.842	127.86	134.2	146.62
SYT12_MOUSE	Q920N7	47 kDa	3.9368	2.736	2.9639	2.4238	2.8037	3.699	3.0877	6.3004	2.6985	2.9072	1.999	2.8504	2.0856	1.0539	0	2.1856	2.6059	2.4235
SYT16_MOUSE	Q7TN83	71 kDa	0	0	0	0.80794	0	0	0	1.8001	0	0	0	0	0	0	0	0	0	0
SYT2_MOUSE	P46097	47 kDa	66.926	77.519	67.183	109.88	91.587	83.228	89.544	71.104	64.763	76.555	59.969	57.958	62.569	84.314	72.038	64.476	71.661	66.646
SYT6_MOUSE	Q9R0N8	57 kDa	1.9684	0.91199	1.976	4.8477	1.8691	1.8495	7.2047	1.8001	4.4974	1.9381	2.9985	4.7506	3.1285	5.2696	6.3191	1.0928	7.8176	0
STX12_MOUSE	Q9ER00	31 kDa	0.9842	0	0.98798	0.80794	0.93456	1.8495	1.0292	2.7002	1.799	0.96906	0.99949	2.8504	4.1713	2.1079	10.111	1.0928	0	1.2117
STX16_MOUSE	Q8BVI5	37 kDa	1.9684	1.824	1.976	2.4238	0.93456	1.8495	1.0292	1.8001	1.799	3.8762	1.999	2.8504	3.1285	2.1079	3.7915	1.0928	1.3029	1.2117
STX1A_MOUSE	O35526	33 kDa	35.431	43.775	37.543	31.51	44.859	42.539	46.316	37.802	45.874	32.948	53.972	35.155	47.97	45.319	42.97	40.434	49.511	41.199
STX8_MOUSE	O88983	27 kDa	2.9526	3.6479	3.9519	1.6159	2.8037	4.6238	4.117	3.6002	3.598	3.8762	2.9985	3.8005	4.1713	5.2696	2.5276	2.1856	2.6059	3.6352
STXB5_MOUSE	Q8K400	128 kDa	0.9842	1.824	1.976	1.6159	0.93456	1.8495	5.1462	3.6002	0.89949	0	1.999	4.7506	1.0428	6.3236	1.2638	0	0	3.6352
STB5L_MOUSE	Q5DQR4	132 kDa	1.9684	2.736	2.9639	2.4238	2.8037	3.699	2.0585	3.6002	2.6985	1.9381	2.9985	2.8504	3.1285	3.1618	1.2638	2.1856	2.6059	3.6352
WRB_MOUSE	Q8K0D7	20 kDa	1.9684	3.6479	3.9519	4.8477	1.8691	6.4733	3.0877	4.5003	3.598	3.8762	2.9985	4.7506	6.2569	5.2696	6.3191	5.464	5.2117	3.6352
TIP_MOUSE	Q99KW9	67 kDa	7.8736	6.3839	5.9279	4.0397	4.6728	10.172	1.0292	2.7002	3.598	4.8453	4.9974	5.7007	4.1713	7.3775	1.2638	2.1856	5.2117	4.847
TCPD_MOUSE	P80315	58 kDa	9.842	4.5599	4.9399	9.6953	5.6074	12.947	6.1755	12.601	10.794	7.7525	9.9949	12.352	12.514	8.4314	8.8468	7.6496	11.726	9.694
TCPH_MOUSE	P80313	60 kDa	32.479	17.328	26.675	21.814	19.626	27.743	1.0292	19.801	28.784	51.36	22.988	32.304	57.355	48.481	30.332	31.691	45.603	38.776
TCPG_MOUSE	P80318	61 kDa	4.921	0.91199	1.976	0.80794	0.93456	2.7743	1.0292	2.7002	1.799	6.7834	5.9969	2.8504	4.1713	9.4853	0	2.1856	11.726	3.6352
TCPZ_MOUSE	P80317 (+1)	58 kDa	0.9842	0.91199	0	2.4238	1.8691	0	0	0.90005	0	0.96906	0.99949	3.8005	4.1713	7.3775	1.2638	1.0928	5.2117	7.2705
TENR_MOUSE	Q8BYI9	150 kDa	30.51	31.008	25.688	30.702	36.448	34.216	19.556	17.101	41.376	16.474	25.987	19.953	23.985	27.402	20.221	19.67	20.847	39.988
Q9D1X8_MOUSE	Q9D1X8	23 kDa	1.9684	1.824	0.98798	1.6159	0.93456	1.8495	3.0877	1.8001	2.6985	1.9381	0.99949	1.9002	2.0856	2.1079	2.5276	2.1856	2.6059	1.2117
TSN7_MOUSE	Q62283	28 kDa	5.9052	4.5599	3.9519	4.8477	4.6728	3.699	7.2047	8.1005	6.2964	4.8453	5.9969	3.8005	3.1285	6.3236	6.3191	2.1856	6.5147	6.0587
TMX1_MOUSE	Q8VBT0	31 kDa	1.9684	1.824	0.98798	4.0397	0.93456	2.7743	2.0585	0.90005	2.6985	1.9381	2.9985	1.9002	1.0428	1.0539	1.2638	1.0928	1.3029	1.2117
TMX2_MOUSE	Q9D710	34 kDa	35.431	28.272	29.639	29.894	22.429	32.366	24.702	27.002	38.678	28.103	28.985	26.603	20.856	23.186	25.276	34.97	31.27	31.505
TMX4_MOUSE	Q8C0L0	37 kDa	6.8894	4.5599	4.9399	4.0397	5.6074	4.6238	7.2047	5.4003	6.2964	6.7834	7.9959	3.8005	7.2997	5.2696	7.5829	8.7424	5.2117	7.2705
THS7A_MOUSE	Q69ZU6	184 kDa	0.9842	0.91199	0	0.80794	0	1.8495	2.0585	0.90005	0.89949	0	1.999	0	1.0428	0	0	1.0928	0	0
ZO1_MOUSE	P39447	195 kDa	0.9842	0	1.976	0	0.93456	0	0	0	0	0	0	0	0	0	0	0	0	0
TITIN_MOUSE	A2ASS6	3906 kDa	1.9684	3.6479	3.9519	1.6159	3.7382	3.699	6.1755	1.8001	1.799	4.8453	4.9974	3.8005	5.2141	4.2157	5.0553	5.464	7.8176	6.0587
TRNK1_MOUSE	Q8BV79	343 kDa	0.9842	0.91199	0	0	0.93456	0	0	0	0	0.96906	0	1.9002	0	0	0	0	0	4.847
ELOB_MOUSE	P62869	13 kDa	0	0.91199	0	0	0.93456	0	0	0.90005	0.89949	0.96906	0.99949	0	1.0428	0	0	0	0	2.4235
TCF20_MOUSE	Q9EPQ8	216 kDa	1.9684	0.91199	1.976	0	0.93456	0.92475	1.0292	0	0	0.96906	0.99949	1.9002	1.0428	2.1079	0	0	1.3029	2.4235
TFEB_MOUSE	Q9R210	53 kDa	1.9684	0	0	0	0	0	1.0292	0	0	0	0	0.95012	0	0	0	0	0	0
TIF1B_MOUSE	Q62318	89 kDa	0	0	0	0	0	0.92475	0	0	0	0	1.999	0.95012	0	1.0539	0	0	0	0
PURA_MOUSE	P42669	35 kDa	62.005	54.719	58.291	56.556	55.139	55.485	50.433	70.204	51.271	55.236	75.961	53.207	60.483	54.804	44.234	45.898	50.814	73.916
PURB_MOUSE	O35295	34 kDa	48.226	36.479	29.639	21.007	25.233	14.796	18.526	26.102	21.588	26.165	28.985	26.603	34.413	15.809	8.8468	19.67	13.029	25.447
TFR1_MOUSE	Q62351	86 kDa	29.526	26.448	29.639	16.967	20.56	27.743	10.292	10.801	17.99	8.7215	12.993	16.152	18.771	14.755	11.374	14.206	13.029	14.541
RHOA_MOUSE	Q9QUI0	22 kDa	24.605	13.68	14.82	25.854	16.822	20.345	13.38	11.701	27.884	21.319	20.989	20.903	13.557	27.402	26.54	14.206	28.664	18.176
TRPV2_MOUSE	Q9WTR1	86 kDa	0	0.91199	1.976	0	0.93456	0	0	0	0.89949	0	0	0.95012	1.0428	0	0	0	0	0
TRPV4_MOUSE	Q9EPK8	98 kDa	0	1.824	0	0	0	0	0	0	0	0	0	0	0	0	0	0	0	0
TKT_MOUSE	P40142	68 kDa	9.842	11.856	6.9159	17.775	14.953	10.172	10.292	3.6002	18.889	8.7215	5.9969	10.451	13.557	10.539	11.374	12.021	7.8176	18.176
EI2BA_MOUSE	Q99LC8	34 kDa	0	0	0	0	1.8691	2.7743	0	0	3.598	0	0	0	0	0	0	0	0	0
SEC62_MOUSE	Q8BU14	46 kDa	1.9684	0.91199	0	1.6159	0.93456	2.7743	2.0585	1.8001	4.4974	1.9381	2.9985	0.95012	1.0428	2.1079	0	1.0928	2.6059	1.2117
SSRD_MOUSE	Q62186 (+1)	19 kDa	0	0	0	0	0	0	0	0	0	0	0	1.9002	0	0	0	0	1.3029	0
TM9S2_MOUSE	P58021	75 kDa	0.9842	0.91199	0	0	0	0.92475	2.0585	0.90005	0.89949	0.96906	4.9974	0.95012	2.0856	1.0539	0	0	2.6059	0
TM9S3_MOUSE	Q9ET30	68 kDa	0.9842	0	0.98798	0	0.93456	0	0	0.90005	1.799	0.96906	0	0	1.0428	0	1.2638	1.0928	0	0
TMCC1_MOUSE	Q69ZZ6	72 kDa	0.9842	0	1.976	1.6159	0	1.8495	1.0292	0	1.799	0	0	1.9002	1.0428	0	1.2638	1.0928	1.3029	2.4235
TAPT1_MOUSE	Q4VBD2	64 kDa	0.9842	1.824	0.98798	0	0	0	0	2.7002	1.799	0	0.99949	0.95012	0	1.0539	1.2638	1.0928	0	1.2117
TMEDA_MOUSE	Q9D1D4	25 kDa	8.8578	8.2079	10.868	12.119	5.6074	12.947	13.38	8.1005	16.191	8.7215	16.991	15.202	10.428	9.4853	10.111	8.7424	14.332	12.117
TMED2_MOUSE	Q9R0Q3	23 kDa	15.747	11.856	11.856	8.0794	10.28	12.947	10.292	16.201	17.09	8.7215	7.9959	15.202	11.471	11.593	13.902	7.6496	11.726	12.117
TMED4_MOUSE	Q8R1V4	26 kDa	7.8736	6.3839	5.9279	3.2318	5.6074	8.3228	8.234	7.2004	8.9949	2.9072	1.999	6.6509	8.3425	4.2157	5.0553	6.5568	2.6059	7.2705
TMED9_MOUSE	Q99KF1	27 kDa	3.9368	4.5599	4.9399	5.6556	0.93456	5.5485	9.2632	7.2004	7.1959	5.8143	2.9985	3.8005	6.2569	5.2696	3.7915	3.2784	6.5147	1.2117
TM163_MOUSE	Q8C996	31 kDa	11.81	10.944	6.9159	5.6556	10.28	13.871	10.292	8.1005	7.1959	14.536	11.994	11.401	6.2569	22.132	5.0553	10.928	19.544	6.0587
TMM33_MOUSE	Q9CR67	28 kDa	14.763	11.856	13.832	13.735	15.888	12.947	15.439	13.501	14.392	17.443	13.993	15.202	12.514	9.4853	10.111	16.392	18.241	13.329
TMM35_MOUSE	Q9D328	19 kDa	3.9368	1.824	3.9519	3.2318	5.6074	4.6238	1.0292	3.6002	2.6985	2.9072	0.99949	2.8504	4.1713	2.1079	2.5276	2.1856	3.9088	2.4235
TMM43_MOUSE	Q9DBS1	45 kDa	0.9842	2.736	1.976	3.2318	0	3.699	3.0877	1.8001	2.6985	1.9381	1.999	1.9002	1.0428	1.0539	2.5276	4.3712	3.9088	1.2117
TM87A_MOUSE	Q8BXN9	63 kDa	0	0	0	0	0	0.92475	1.0292	0	0.89949	1.9381	1.999	2.8504	1.0428	0	1.2638	0	1.3029	1.2117
ECHA_MOUSE	Q8BMS1	83 kDa	8.8578	8.2079	3.9519	8.8874	7.4765	15.721	4.117	6.3004	12.593	7.7525	3.9979	10.451	14.599	7.3775	3.7915	9.8352	6.5147	10.906
ECHB_MOUSE	Q99JY0	51 kDa	1.9684	0	0	0.80794	0.93456	1.8495	1.0292	0.90005	4.4974	2.9072	0	3.8005	2.0856	2.1079	1.2638	0	2.6059	1.2117
TPIS_MOUSE	P17751	32 kDa	3.9368	4.5599	1.976	8.0794	5.6074	7.398	8.234	5.4003	7.1959	5.8143	6.9964	4.7506	6.2569	9.4853	10.111	6.5568	10.423	6.0587
TRIM2_MOUSE	Q9ESN6	81 kDa	6.8894	6.3839	0	1.6159	2.8037	0.92475	3.0877	2.7002	0	0.96906	3.9979	1.9002	4.1713	5.2696	0	1.0928	0	0
TRIO_MOUSE	Q0KL02	348 kDa	1.9684	6.3839	6.9159	0	1.8691	0.92475	0	0	0.89949	0	0.99949	2.8504	3.1285	0	1.2638	3.2784	1.3029	0
TRM61_MOUSE	Q80XC2	32 kDa	0.9842	0.91199	0	2.4238	0.93456	0.92475	3.0877	1.8001	1.799	0.96906	0.99949	1.9002	2.0856	3.1618	1.2638	1.0928	0	2.4235
TRM6_MOUSE	Q8CE96	56 kDa	1.9684	4.5599	4.9399	6.4635	3.7382	0.92475	3.0877	5.4003	0.89949	2.9072	3.9979	5.7007	3.1285	8.4314	1.2638	1.0928	3.9088	7.2705
RTCB_MOUSE	Q99LF4	55 kDa	1.9684	0	0	2.4238	4.6728	0	1.0292	0.90005	0	1.9381	2.9985	0	3.1285	5.2696	1.2638	1.0928	2.6059	0
TPBG_MOUSE	Q9Z0L0	46 kDa	0	0	0	0	0	0	2.0585	2.7002	2.6985	0	1.999	0	1.0428	0	1.2638	0	0	0
TSC2_MOUSE	Q61037	202 kDa	0.9842	0	0	0.80794	0	0	0	1.8001	0	0	0	0	0	0	0	2.1856	0	0
TBA1C_MOUSE	P68373	50 kDa	243.1	274.51	251.94	271.47	268.22	219.17	228.49	265.52	204.18	250.02	298.85	240.38	254.45	235.03	226.22	271.02	259.28	242.35
TBA8_MOUSE	Q9JJZ2	50 kDa	106.29	0	120.53	0	140.18	0	97.778	142.21	0	116.29	141.93	112.11	0	120.15	0	120.21	114.66	110.27
TBB3_MOUSE	Q9ERD7	50 kDa	374.98	457.82	432.74	433.87	402.8	351.41	394.2	534.63	406.57	467.09	435.78	409.5	510.98	487.97	342.5	496.13	476.87	441.08
TBB6_MOUSE	Q922F4	50 kDa	282.47	302.78	294.42	305.4	286.91	259.86	297.45	345.62	266.25	320.76	309.84	266.03	335.79	306.69	257.82	339.86	349.19	325.96
TPPP_MOUSE	Q7TQD2	24 kDa	2.9526	0.91199	1.976	1.6159	3.7382	2.7743	6.1755	1.8001	5.3969	1.9381	2.9985	3.8005	2.0856	3.1618	5.0553	1.0928	2.6059	7.2705
P63_MOUSE	O88898	77 kDa	0	0	0	0	0	1.8495	0	0	0	0	0	0	0	0	0	0	0	0
P5I11_MOUSE	Q4QQM4	21 kDa	0.9842	0	0	0.80794	0.93456	0.92475	1.0292	1.8001	1.799	0.96906	1.999	1.9002	2.0856	3.1618	0	2.1856	2.6059	2.4235
TPRGL_MOUSE	Q9DBS2	30 kDa	9.842	3.6479	1.976	0.80794	3.7382	5.5485	2.0585	7.2004	7.1959	2.9072	0	0.95012	4.1713	5.2696	2.5276	1.0928	2.6059	2.4235
INP4A_MOUSE	Q9EPW0	106 kDa	0.9842	1.824	0.98798	1.6159	0.93456	1.8495	0	0.90005	0.89949	0	1.999	0.95012	0	1.0539	1.2638	0	0	0
PTN9_MOUSE	O35239	68 kDa	17.716	7.2959	5.9279	4.8477	7.4765	7.398	6.1755	3.6002	20.688	12.598	9.9949	10.451	11.471	8.4314	7.5829	14.206	14.332	10.906
SYYC_MOUSE	Q91WQ3	59 kDa	3.9368	1.824	0	0.80794	4.6728	0	4.117	1.8001	0	6.7834	2.9985	0.95012	6.2569	0	2.5276	2.1856	2.6059	0
SNRPA_MOUSE	Q62189	32 kDa	2.9526	1.824	0	6.4635	1.8691	2.7743	0	1.8001	0.89949	3.8762	2.9985	3.8005	2.0856	3.1618	0	1.0928	2.6059	1.2117
RU2A_MOUSE	P57784	28 kDa	0.9842	0.91199	0.98798	0	0	2.7743	2.0585	2.7002	1.799	1.9381	0.99949	1.9002	3.1285	2.1079	0	3.2784	1.3029	1.2117
U520_MOUSE	Q6P4T2	245 kDa	3.9368	3.6479	3.9519	5.6556	4.6728	2.7743	0	0.90005	0.89949	0	0	0.95012	5.2141	3.1618	0	3.2784	0	1.2117
Q1XG79_MOUSE	Q1XG79 (+1)	28 kDa	3.9368	2.736	2.9639	2.4238	2.8037	4.6238	2.0585	6.3004	7.1959	6.7834	1.999	3.8005	4.1713	8.4314	3.7915	5.464	5.2117	6.0587
UBP12_MOUSE	Q9D9M2	43 kDa	0	0	0	0	0.93456	0.92475	2.0585	0.90005	0.89949	0	0.99949	0	2.0856	2.1079	1.2638	1.0928	3.9088	0
UBP24_MOUSE	B1AY13	294 kDa	0	1.824	0	0	0	0	0	0.90005	0	0.96906	0	0.95012	0	2.1079	0	0	0	0
UBP36_MOUSE	B1AQJ2	120 kDa	0	0	0	0	0	0	0	0.90005	0	0	0	0	0	2.1079	0	0	1.3029	0
UCHL1_MOUSE	Q9R0P9	25 kDa	0	4.5599	0	1.6159	3.7382	1.8495	3.0877	0.90005	2.6985	0.96906	0	0.95012	3.1285	0	3.7915	1.0928	0	1.2117
Q8CE29_MOUSE	Q8CE29	88 kDa	1.9684	1.824	1.976	0.80794	1.8691	2.7743	2.0585	3.6002	1.799	0.96906	3.9979	2.8504	2.0856	0	0	1.0928	0	3.6352
RS27A_MOUSE	P62983	18 kDa	25.589	30.096	24.7	19.391	28.037	27.743	30.877	35.102	29.683	30.041	33.983	34.204	31.285	29.51	25.276	30.599	32.573	41.199
UBA1_MOUSE	Q02053	118 kDa	11.81	10.032	6.9159	8.0794	10.28	8.3228	6.1755	2.7002	12.593	3.8762	9.9949	10.451	12.514	10.539	2.5276	13.114	6.5147	8.4822
UBL3_MOUSE	Q9Z2M6	13 kDa	1.9684	1.824	1.976	0	0.93456	0.92475	1.0292	0.90005	1.799	0.96906	0.99949	1.9002	2.0856	2.1079	0	1.0928	1.3029	1.2117
UBE3C_MOUSE	Q80U95	124 kDa	0	1.824	1.976	0.80794	0	0	0	0.90005	0	0.96906	0	0	0	0	0	2.1856	0	0
UBXN6_MOUSE	Q99PL6	50 kDa	0	0.91199	0.98798	0	0	0.92475	3.0877	1.8001	1.799	0	2.9985	1.9002	1.0428	1.0539	0	0	0	0
UGGG1_MOUSE	Q6P5E4	176 kDa	12.795	10.944	4.9399	0.80794	8.4111	10.172	0	7.2004	8.0954	3.8762	1.999	7.601	13.557	13.701	5.0553	6.5568	7.8176	4.847
KCY_MOUSE	Q9DBP5	22 kDa	6.8894	10.032	6.9159	7.2715	10.28	5.5485	4.117	7.2004	3.598	5.8143	5.9969	3.8005	10.428	5.2696	1.2638	5.464	5.2117	6.0587
MYO1C_MOUSE	Q9WTI7	122 kDa	6.8894	6.3839	8.8918	4.0397	5.6074	5.5485	3.0877	4.5003	4.4974	3.8762	6.9964	3.8005	8.3425	4.2157	6.3191	8.7424	3.9088	2.4235
MYO1D_MOUSE	Q5SYD0	116 kDa	7.8736	5.4719	6.9159	4.0397	5.6074	5.5485	6.1755	7.2004	3.598	5.8143	6.9964	5.7007	8.3425	4.2157	6.3191	13.114	3.9088	6.0587
MYO5A_MOUSE	Q99104	216 kDa	134.84	145.01	162.03	135.73	199.06	146.11	165.71	135.01	103.44	159.89	146.92	122.57	149.12	125.42	171.88	145.34	121.17	132.08
MY18A_MOUSE	Q9JMH9	233 kDa	6.8894	15.504	6.9159	3.2318	14.018	10.172	3.0877	4.5003	1.799	6.7834	2.9985	7.601	14.599	6.3236	2.5276	7.6496	3.9088	8.4822
UGPA_MOUSE	Q91ZJ5	57 kDa	0	0	0	2.4238	0	0	0	0	5.3969	0	0	0	1.0428	0	1.2638	0	0	1.2117
VMA21_MOUSE	Q78T54	11 kDa	2.9526	2.736	0.98798	0.80794	0.93456	1.8495	1.0292	0.90005	0	0.96906	1.999	0	1.0428	2.1079	1.2638	1.0928	1.3029	1.2117
G3X8X7_MOUSE	G3X8X7	95 kDa	0.9842	0.91199	0	0.80794	0	0.92475	0	0	0	0	0	2.8504	2.0856	1.0539	1.2638	0	0	0
VPS35_MOUSE	Q9EQH3	92 kDa	6.8894	6.3839	4.9399	8.8874	1.8691	3.699	0	1.8001	8.0954	5.8143	4.9974	4.7506	5.2141	7.3775	3.7915	5.464	6.5147	6.0587
CSPG2_MOUSE	Q62059	367 kDa	0	0	0	0.80794	0	0	4.117	0.90005	0.89949	1.9381	0.99949	0.95012	4.1713	4.2157	5.0553	2.1856	0	2.4235
S27A2_MOUSE	O35488	70 kDa	10.826	6.3839	2.9639	2.4238	0.93456	3.699	3.0877	2.7002	8.0954	1.9381	2.9985	2.8504	4.1713	5.2696	1.2638	4.3712	2.6059	1.2117
VLDLR_MOUSE	P98156	96 kDa	1.9684	1.824	0	0.80794	0	1.8495	0	0.90005	0.89949	0.96906	0	0	0	1.0539	0	0	0	0
HACD2_MOUSE	Q9D3B1	28 kDa	0.9842	0	0	0.80794	0.93456	0.92475	0	0.90005	0.89949	0	0	1.9002	0	1.0539	0	1.0928	1.3029	0
HACD3_MOUSE	Q8K2C9	43 kDa	18.7	17.328	20.748	23.43	18.691	24.968	18.526	21.601	21.588	23.257	16.991	23.753	14.599	17.917	21.485	19.67	23.453	24.235
DHB12_MOUSE	O70503	35 kDa	23.621	15.504	18.772	13.735	14.953	21.269	10.292	21.601	25.186	23.257	21.989	19.953	18.771	25.294	24.013	20.763	22.15	23.023
TECR_MOUSE	Q9CY27	36 kDa	18.7	13.68	15.808	14.543	14.018	20.345	19.556	18.901	14.392	13.567	8.9954	13.302	16.685	13.701	17.694	21.856	22.15	14.541
GOT1B_MOUSE	Q9CR60	15 kDa	7.8736	5.4719	5.9279	6.4635	6.5419	5.5485	7.2047	6.3004	10.794	7.7525	6.9964	6.6509	8.3425	10.539	8.8468	5.464	9.1205	8.4822
VTI1A_MOUSE	O89116 (+1)	25 kDa	0.9842	0	0	0	0	1.8495	2.0585	0	0	2.9072	0	0.95012	1.0428	0	0	1.0928	1.3029	2.4235
VAMP1_MOUSE	Q62442	13 kDa	11.81	10.944	10.868	6.4635	11.215	10.172	8.234	17.101	16.191	11.629	17.991	11.401	11.471	6.3236	8.8468	7.6496	6.5147	13.329
VAMP2_MOUSE	P63044	13 kDa	20.668	24.624	21.736	17.775	23.364	22.194	25.731	33.302	28.784	26.165	27.986	28.504	29.199	18.971	21.485	18.578	29.967	25.447
VAPA_MOUSE	Q9WV55	28 kDa	30.51	19.152	19.76	19.391	18.691	27.743	32.936	39.602	35.98	23.257	26.986	29.454	33.37	31.618	12.638	29.506	20.847	36.352
NSF_MOUSE	P46460	83 kDa	70.863	82.991	67.183	72.715	81.307	58.259	84.398	81.905	67.462	66.865	87.955	60.808	78.211	75.883	46.761	53.547	76.873	79.975
SC22B_MOUSE	O08547	25 kDa	0.9842	1.824	1.976	4.0397	0.93456	1.8495	3.0877	3.6002	2.6985	1.9381	1.999	0	3.1285	3.1618	1.2638	2.1856	5.2117	1.2117
VGLU1_MOUSE	Q3TXX4	62 kDa	52.163	41.951	37.543	61.404	42.055	52.711	67.93	64.804	61.165	54.267	69.964	43.706	49.012	67.451	58.136	50.269	50.814	44.835
VGLU2_MOUSE	Q8BLE7	65 kDa	34.447	30.096	23.712	24.238	27.102	32.366	37.053	45.903	47.673	39.731	38.98	43.706	33.37	40.049	39.178	28.413	39.088	25.447
VIAAT_MOUSE	O35633	57 kDa	39.368	32.831	33.591	38.781	35.513	32.366	41.17	44.103	40.477	44.577	33.983	42.756	38.584	38.995	48.025	45.898	37.785	41.199
LMAN2_MOUSE	Q9DBH5	40 kDa	8.8578	5.4719	6.9159	8.8874	7.4765	8.3228	8.234	6.3004	11.693	7.7525	8.9954	7.601	7.2997	11.593	10.111	8.7424	13.029	10.906
VINC_MOUSE	Q64727	117 kDa	1.9684	1.824	1.976	1.6159	1.8691	5.5485	3.0877	1.8001	3.598	5.8143	1.999	0.95012	6.2569	4.2157	0	2.1856	3.9088	6.0587
B2L107_MOUSE	B2L107	22 kDa	30.51	26.448	24.7	26.662	29.906	32.366	20.585	31.502	33.281	23.257	18.99	22.803	22.942	26.348	29.068	22.949	26.059	26.658
VKORL_MOUSE	Q6TEK5	20 kDa	1.9684	0.91199	0.98798	3.2318	0	0.92475	3.0877	0.90005	1.799	1.9381	0	0.95012	2.0856	3.1618	3.7915	2.1856	2.6059	1.2117
VDAC1_MOUSE	Q60932	32 kDa	5.9052	9.1199	9.8798	7.2715	14.953	5.5485	6.1755	8.1005	4.4974	6.7834	6.9964	10.451	7.2997	2.1079	8.8468	9.8352	2.6059	2.4235
VDAC2_MOUSE	Q60930	32 kDa	1.9684	2.736	1.976	1.6159	2.8037	0	5.1462	2.7002	1.799	4.8453	1.999	3.8005	4.1713	3.1618	2.5276	5.464	0	1.2117
CA2D1_MOUSE	O08532	125 kDa	12.795	12.768	20.748	8.0794	9.3456	7.398	4.117	6.3004	12.593	2.9072	7.9959	7.601	4.1713	6.3236	10.111	8.7424	10.423	6.0587
CA2D2_MOUSE	Q6PHS9	130 kDa	3.9368	5.4719	6.9159	4.0397	5.6074	5.5485	2.0585	0.90005	3.598	0	0.99949	1.9002	1.0428	4.2157	3.7915	1.0928	3.9088	0
KCAB2_MOUSE	P62482	41 kDa	12.795	9.1199	10.868	9.6953	13.084	8.3228	10.292	8.1005	12.593	8.7215	5.9969	6.6509	13.557	9.4853	3.7915	12.021	5.2117	8.4822
VWF_MOUSE	Q8CIZ8	309 kDa	0	0	0.98798	0	0	0.92475	3.0877	0	0	0.96906	0	0	0	2.1079	0	0	0	1.2117
SORC2_MOUSE	Q9EPR5	129 kDa	18.7	23.712	29.639	14.543	19.626	17.57	21.614	20.701	18.889	11.629	20.989	21.853	22.942	16.863	26.54	19.67	16.938	23.023
VPP1_MOUSE	Q9Z1G4	96 kDa	294.28	316.46	364.57	366	271.02	330.14	273.78	315.92	329.21	301.38	318.84	263.18	283.65	307.75	339.97	281.94	346.58	363.52
VATL_MOUSE	P63082	16 kDa	26.574	56.543	63.231	61.404	21.495	30.517	24.702	69.304	65.663	33.917	25.987	40.855	70.912	83.26	49.289	34.97	31.27	30.294
VATA_MOUSE	P50516	68 kDa	660.4	678.52	700.48	691.6	688.77	650.1	569.17	626.44	741.18	652.18	540.72	648.93	591.28	639.73	516.9	527.82	639.74	676.15
VATB2_MOUSE	P62814	57 kDa	410.41	407.66	430.76	378.93	380.37	492.89	435.37	495.93	566.68	552.36	526.73	505.47	412.96	465.84	443.6	456.79	629.32	489.54
VATC1_MOUSE	Q9Z1G3	44 kDa	122.04	121.29	140.29	153.51	102.8	138.71	141.01	119.71	134.02	123.07	93.952	126.37	114.71	129.63	137.76	120.21	166.78	134.5
VATD_MOUSE	P57746	28 kDa	70.863	74.783	87.93	54.94	69.158	76.754	74.106	66.604	81.853	75.586	64.967	68.409	56.312	71.667	72.038	65.568	92.508	69.069
VA0D1_MOUSE	P51863	40 kDa	98.42	90.287	97.81	78.371	82.241	95.249	92.632	105.31	96.245	86.246	73.962	86.461	101.15	80.098	98.578	87.424	101.63	73.916
VATE1_MOUSE	P50518	26 kDa	113.18	112.17	132.39	117.96	86.914	122.99	141.01	125.11	136.72	121.13	106.94	102.61	98.025	114.88	116.27	106	121.17	141.77
VATF_MOUSE	Q9D1K2	13 kDa	73.815	74.783	75.087	53.324	54.205	69.356	71.018	88.205	74.658	79.463	70.963	86.461	77.168	85.368	78.357	56.826	89.902	70.281
VATG1_MOUSE	Q9CR51	14 kDa	13.779	12.768	13.832	12.119	10.28	11.097	10.292	12.601	15.291	14.536	8.9954	7.601	6.2569	14.755	5.0553	7.6496	14.332	6.0587
VATG2_MOUSE	Q9WTT4	14 kDa	55.115	41.951	58.291	54.94	48.597	54.56	82.34	42.302	54.869	45.546	38.98	38.955	44.841	76.937	61.927	45.898	57.329	47.258
VATH_MOUSE	Q8BVE3	56 kDa	103.34	102.14	124.49	104.22	90.652	110.97	114.25	126.01	134.92	121.13	118.94	109.26	103.24	118.04	101.11	104.91	134.2	106.63
VAS1_MOUSE	Q9R1Q9	51 kDa	9.842	4.5599	6.9159	12.927	7.4765	9.2475	15.439	11.701	9.8944	8.7215	7.9959	9.5012	11.471	11.593	10.111	9.8352	9.1205	8.4822
WASH7_MOUSE	Q3UMB9	136 kDa	1.9684	3.6479	1.976	1.6159	0.93456	0	0	0.90005	0	0.96906	0	2.8504	2.0856	0	0	1.0928	0	0
STRUM_MOUSE	Q8C2E7	134 kDa	7.8736	6.3839	7.9038	4.8477	2.8037	4.6238	1.0292	1.8001	4.4974	1.9381	3.9979	6.6509	6.2569	4.2157	1.2638	7.6496	3.9088	3.6352
WDR19_MOUSE	Q3UGF1	151 kDa	1.9684	5.4719	3.9519	0	0	1.8495	0	4.5003	2.6985	0.96906	0.99949	3.8005	3.1285	1.0539	6.3191	6.5568	9.1205	10.906
WDR26_MOUSE	Q8C6G8	71 kDa	4.921	2.736	2.9639	3.2318	1.8691	5.5485	3.0877	6.3004	5.3969	5.8143	5.9969	4.7506	8.3425	3.1618	3.7915	3.2784	5.2117	4.847
WDR48_MOUSE	Q8BH57	76 kDa	4.921	2.736	0.98798	0.80794	1.8691	1.8495	1.0292	0.90005	2.6985	2.9072	4.9974	0.95012	1.0428	0	0	2.1856	0	0
WDR7_MOUSE	Q920I9	163 kDa	9.842	16.416	11.856	8.8874	21.495	10.172	14.409	19.801	8.0954	16.474	14.992	16.152	23.985	13.701	8.8468	15.299	7.8176	14.541
WASF1_MOUSE	Q8R5H6	62 kDa	2.9526	2.736	0.98798	1.6159	0.93456	2.7743	2.0585	4.5003	1.799	5.8143	5.9969	2.8504	7.2997	3.1618	3.7915	4.3712	1.3029	3.6352
WASF3_MOUSE	Q8VHI6	55 kDa	1.9684	1.824	1.976	1.6159	1.8691	2.7743	1.0292	2.7002	2.6985	2.9072	2.9985	2.8504	3.1285	3.1618	2.5276	2.1856	1.3029	1.2117
WFS1_MOUSE	P56695 (+1)	101 kDa	25.589	16.416	17.784	21.814	17.757	17.57	18.526	14.401	17.09	22.288	17.991	15.202	16.685	22.132	10.111	17.485	29.967	15.753
ZZEF1_MOUSE	Q5SSH7	328 kDa	1.9684	0	0	0.80794	0.93456	0	0	0	1.799	0	0	0.95012	1.0428	0	0	0	0	0
ZNT3_MOUSE	P97441 (+1)	42 kDa	17.716	21.888	21.736	33.934	25.233	26.818	29.848	30.602	22.487	23.257	19.99	20.903	28.156	28.456	31.596	25.135	20.847	25.447
S39A4_MOUSE	Q78IQ7	71 kDa	0	0.91199	0.98798	0	0.93456	1.8495	1.0292	1.8001	1.799	0.96906	1.999	1.9002	0	1.0539	0	0	0	0
